# Supplementary material for: The P23H Rhodopsin Mouse Model Reveals a Novel Interaction Between the Endoplasmic Reticulum and Connecting Cilium Rootlet Within Photoreceptors
Source: Invest Ophthalmol Vis Sci. 2026 Mar 30;67(3):57. doi: 10.1167/iovs.67.3.57 (PMC13037744; doi:10.1167/iovs.67.3.57)
Supplement: Supplement 1 [file iovs-67-3-57_s001.xlsx]

## Sheet: Peptide elution
				Total Peptide Spec count
Protein Names	Gene Names	Protein Descriptions	Uniprot	P23H 1	P23H 2	WT 1	WT 2	P23H Avg	WT Avg	Fold enrichment in P23H	Present in WT interactome*	Present in P23H interactome*	Present in MEFs*	Organelle and/or function	Crapome number of experiments (found/total)	average SC	max SC
Ciliary rootlet coiled-coil protein;Rootletin;Ciliary rootlet coiled-coil, rootletin	Crocc;Kiaa0445;RP23-183L1.6-001	Isoform 1 of Rootletin;Isoform 3 of Rootletin;Isoform 2 of Rootletin	Q8CJ40-1;Q8CJ40;Q8CJ40-3;Q8CJ40-2;A2AA80	62	62	0	1	62	0.5	124				Cytoplasm, cytoskeleton, microtubule organizing center, centrosome, centriole	36 / 716	1.4	6
Rhodopsin	Rho	Rhodopsin	P15409	61	55	88	71	58	79.5	0.72956	Yes	Yes		Cell projection, cilium, photoreceptor outer segment	0/ 716	0
Tubulin beta-5 chain;Tubb5 protein	Tubb5	Tubulin beta-5 chain	P99024;Q80ZV2	52	51	42	42	51.5	42	1.22619	Yes		Yes	Cytoplasm, cytoskeleton	617 / 716	15.3	94
Alpha-tubulin 1;Alpha-tubulin isotype M-alpha-1;Tubulin alpha-1 chain;Tubulin alpha-1A chain;Alpha-tubulin 3/7;Alpha-tubulin isotype M-alpha-3/7;Tubulin alpha-3 chain;Tubulin alpha-3/alpha-7 chain;MCG129425;MCG13302, isoform CRA_a;Putative uncharacterized protein;Tubulin, alpha 3A;Tubulin, alpha 3B	Tuba1;Tuba1a;Tuba3;Tuba3a;Tuba3b;Tuba7;mCG_129425;mCG_13302;RP24-89F5.1-001	Tubulin alpha-1A chain;Tubulin alpha-3 chain;Putative uncharacterized protein	P68369;P05214;Q5FW91;Q9D9Y2	46	39	39	32	42.5	35.5	1.19718				Cytoplasm, cytoskeleton	685 / 716	47.2	336
Actin, alpha skeletal muscle;Alpha-actin-1;Skeletal muscle alpha-actin mRNA.;Alpha-actin (Aa 40-375);Actin, alpha cardiac muscle 1;Alpha-cardiac actin;Actin alpha cardiac;Actin, alpha, cardiac muscle 1;Putative uncharacterized protein;Alpha-actin (AA 27-375);Actin, aortic smooth muscle;Alpha-actin-2;Actin, gamma-enteric smooth muscle;Alpha-actin-3;Gamma-2-actin;Smooth muscle gamma-actin;Actin, ga…	Acta;Acta1;Actc;Actc1;RP23-230H3.3-001;alpha-cardiac actin;Acta2;Actsa;Actvs;Acta3;Actg2;Actsg;mCG_133573	Actin, alpha skeletal muscle;Actin, alpha cardiac muscle 1;Putative uncharacterized protein;Putative uncharacterized protein;Actin, aortic smooth muscle;Putative uncharacterized protein;Actin, gamma-enteric smooth muscle;Smooth muscle gamma-actin;Uncharact	P68134;Q61264;Q61272;P68033;Q497E4;Q61273;Q61274;Q61275;Q9CXK3;Q3UIJ3;P62737;Q3U122;Q3TG92;P63268;Q3UJ36;Q61852;D3YZY0;D3Z2K3	23	23	3	4	23	3.5	6.57143		Yes		Cytoplasm, cytoskeleton	656 / 716	26.4	411
Vimentin;Vim protein;Putative uncharacterized protein;Vimentin, isoform CRA_b	Vim;mCG_15706;RP23-185P20.1-001	Vimentin;Uncharacterized protein	P20152;A4IF59;Q3TFD9;Q3TWV0;Q3U6S1;Q3UAX1;Q3V2S4;Q5FWJ3;E9PZV5;Q3UD36	22	21	46	38	21.5	42	0.511905				Cytoplasm, cytoskeleton, nuclear matrix, cell membrane	543 / 716	39.2	673
Spectrin alpha 2;Spna2 protein;Alpha-II spectrin;Fodrin alpha chain;Spectrin alpha chain, brain;Spectrin, non-erythroid alpha chain;Putative uncharacterized protein	RP23-443G7.6-010;Spna2;RP23-443G7.6-004;RP23-443G7.6-001;Spta2;Sptan1	spectrin alpha chain, brain isoform 1;spectrin alpha chain, brain isoform 2;spectrin alpha chain, brain isoform 3;Isoform 1 of Spectrin alpha chain, brain;Isoform 2 of Spectrin alpha chain, brain	A3KGU9;B2RXX6;B7ZWK3;B9EKJ1;E9Q447;A3KGU7;A3KGU5;P16546-1;P16546;P16546-2;Q3TNY2;Q3TYI8;Q3URW8;Q3V1V5;Q58ES7;Q6PA04	23	17	0	0	20	0	P23H only		Yes		Cytoplasm, cytoskeleton, cell cortex; secretion	324 / 716	27.7	374
Alpha-actinin-4;F-actin cross-linking protein;Non-muscle alpha-actinin 4;Putative uncharacterized protein;Actinin alpha 4;Alpha-actinin	Actn4;mCG_2999;FR-17	Alpha-actinin-4;Uncharacterized protein	P57780;Q1A602;Q3UDJ7;Q3ULT2;Q61064;Q8BP35;E9Q2W9;Q61063	19	20	0	1	19.5	0.5	39				Ancores actin to intracellular structures	335 / 716	28.4	1023
DNA-binding p52/p100 complex, 100 kDa subunit;Polypyrimidine tract-binding protein-associated-splicing factor;Splicing factor, proline- and glutamine-rich;Putative uncharacterized protein;Sfpq protein;PTB-associated splicing factor	Sfpq	Splicing factor, proline- and glutamine-rich	Q8VIJ6;Q3TZL2;Q7TMH7;Q810V5;Q9Z1Q0	20	17	1	1	18.5	1	18.5		Yes		Nucleus, cytoplasm; DNA/RNA binding, splicing factor	484 / 716	16.6	344
Glyceraldehyde-3-phosphate dehydrogenase;Glyceraldehyde-3-phosphate-dehydrogenase;GAPDH;Putative uncharacterized protein;Gapdh protein;Putative uncharacterized protein Gm10291;Putative uncharacterized protein Gm7293;Putative uncharacterized protein ENSMUSP00000100794;Putative uncharacterized protein ENSMUSP00000050698;Putative uncharacterized protein Gm10290	Gapd;Gapdh;GAPDH;mCG_134295;380687;ENSMUSG00000068459;OTTMUSG00000017911;AK190093;ENSMUSG00000071343;Gm10481;ENSMUSG00000070490;Gm10291;Gm7293;Gm10290	glyceraldehyde-3-phosphate dehydrogenase-like isoform 1;Glyceraldehyde-3-phosphate dehydrogenase;Glyceraldehyde-3-phosphate dehydrogenase;Glyceraldehyde-3-phosphate dehydrogenase;Glyceraldehyde-3-phosphate dehydrogenase;Glyceraldehyde-3-phosphate dehydroge	P16858;D2KHZ9;Q6IWE3;E9PX42;E9QAC7;E9Q1S8;E9Q5U3;E9PX72;E9PXL6;E9PZL2;E9Q9E5;E9Q0E3;F6ZQM8;F8WJL5;Q2VWQ4;Q3TUZ9;Q4VBD1;D3YUV0;D3YYI5;E9PZH9;D3YU05;D3Z0Z9;E9PYX4;E9Q1F8;D3YV03	20	12	13	12	16	12.5	1.28	Yes	Yes	Yes	Cytoplasm, cytoskeleton, nucleus	458 / 716	14.2	124
Myosin, heavy polypeptide 10, non-muscle;Putative uncharacterized protein;Cellular myosin heavy chain, type B;Myosin heavy chain 10;Myosin heavy chain, non-muscle IIb;Myosin-10;Non-muscle myosin heavy chain B;Non-muscle myosin heavy chain IIb;Myh10 protein;MKIAA3005 protein	Myh10;RP23-396M19.2-008;RP23-396M19.2-002;mKIAA3005	Uncharacterized protein;Uncharacterized protein;Myosin-10	Q3UH59;Q5SV64;Q61879;Q4KMN4;Q6PB65;Q80T68;Q8BLI1;Q8BLI3;Q8BWI3	17	15	1	1	16	1	16		Yes		Cell projection, lamellipodium	379 / 716	30	750
Developmentally-regulated brain protein;Drebrin;Drebrin 1;Putative uncharacterized protein	Dbn1;Drba;RP23-211O9.1-002	Isoform A of Drebrin;drebrin isoform 2;Isoform E2 of Drebrin;Isoform A2 of Drebrin	Q9QXS6-1;Q9QXS6;Q9QXS6-3;Q3TRK3;Q9QXS6-2	17	12	1	0	14.5	0.5	29				Cell projection, growth cone; actin cytoskeleton organizing protein	204 / 716	16.1	403
Cellular myosin heavy chain, type A;Myosin heavy chain 9;Myosin heavy chain, non-muscle IIa;Myosin-9;Non-muscle myosin heavy chain A;Non-muscle myosin heavy chain IIa;Putative uncharacterized protein;Myh9 protein	Myh9	Myosin-9	Q8VDD5;Q3UFT0;Q7TQJ6;Q811J9;Q99JJ3	19	9	4	0	14	2	7				Cytoplasm, cell cortex, cytoskeleton, cytoplasmic vesicle, secretory vesicle, cortical granule	448 / 716	51.8	667
Heat shock 70 kDa protein 8;Heat shock cognate 71 kDa protein;Hspa8 protein;Putative uncharacterized protein;Heat shock cognate hsc73	Hsc70;Hsc73;Hspa8	Heat shock cognate 71 kDa protein;Uncharacterized protein	P63017;Q3KQJ4;Q3TB63;Q3TEK2;Q3TF16;Q3TH04;Q3TH56;Q3TQ13;Q3TRH3;Q3TZJ3;Q3U9L2;Q3UBA6;Q3UDS0;Q3ULM1;Q3UBR0;Q3UXU1;Q504P4;Q9QZ38	14	14	3	3	14	3	4.66667	Yes	Yes	Yes	Chaperone	703 / 716	46.9	338
2-phospho-D-glycerate hydro-lyase;Alpha-enolase;Enolase 1;Non-neural enolase;Enolase;Enolase 1, alpha non-neuron	Eno1;Eno-1;EG433182;mCG_115657;mCG_17183;RP23-278I3.3-001;RP23-278I3.3-002;RP23-278I3.3-004;RP23-278I3.3-006	alpha-enolase-like isoform 7;Alpha-enolase;alpha-enolase-like isoform 11;alpha-enolase-like isoform 9;alpha-enolase-like isoform 3;Enolase;alpha-enolase-like isoform 12;alpha-enolase-like isoform 10;Enolase;Enolase	P17182;Q5FW97;Q6PHC1;B1ARR7;Q8CF78;B0QZL1	13	13	10	14	13	12	1.08333	Yes			Cytoplasm, cell membrane; glycolytic enzyme	478 / 716	19.8	163
Alpha-(1,6)-fucosyltransferase;Fucosyltransferase 8;GDP-fucose--glycoprotein fucosyltransferase;GDP-L-Fuc:N-acetyl-beta-D-glucosaminide alpha1,6-fucosyltransferase;Glycoprotein 6-alpha-L-fucosyltransferase	Fut8	Alpha-(1,6)-fucosyltransferase;44 kDa protein	Q9WTS2;Q3UYN7	8	17	0	0	12.5	0	P23H only	Yes			Golgi apparatus, Golgi stack membrane	0/ 716	0
CapZ alpha-2;F-actin-capping protein subunit alpha-2;Putative uncharacterized protein;Capping protein (Actin filament) muscle Z-line, alpha 2, isoform CRA_c;F-actin capping protein alpha-2 subunit	Cappa2;Capza2;mCG_13469	F-actin-capping protein subunit alpha-2;Uncharacterized protein	P47754;Q3UBZ3;Q3UCD2;Q5DQJ3;D6RCW7;Q3U7G3	10	12	3	0	11	1.5	7.33333				Cortical cytoskeleton, cytosole; F-actin-capping protein	232 / 716	3.1	34
Tubulin beta-2A chain;Tubb2a protein	Tubb2;Tubb2a	Tubulin beta-2A chain	Q7TMM9;Q99J49	12	9	8	9	10.5	8.5	1.23529	Yes	Yes	Yes	Cytoplasm, cytoskeleton	675 / 716	34.5	290
B-cell receptor-associated protein 32;Prohibitin;Putative uncharacterized protein	Phb;RP23-17C2.2-002	Prohibitin;Uncharacterized protein;Putative uncharacterized protein (Fragment)	P67778;Q5SQG5;Q3TV00	10	9	2	3	9.5	2.5	3.8	Yes	Yes		Mitochondrion inner membrane, nucleus, cell membrane, cytoplasm	269 / 716	5.4	33
Beta-II spectrin;Embryonic liver fodrin;Fodrin beta chain;Spectrin beta chain, brain 1;Spectrin, non-erythroid beta chain 1;Putative uncharacterized protein;Spnb2 protein;Brain beta-spectrin;MKIAA4049 protein	Elf;Spnb2;Spnb-2;Sptb2;Sptbn1;mKIAA4049	Isoform 1 of Spectrin beta chain, brain 1;Isoform 2 of Spectrin beta chain, brain 1;MKIAA4049 protein	Q62261-1;Q62261;Q8BQ35;Q8R1C2;Q62261-2;Q3TTX2;Q3TZN6;Q8C509;P70435;Q5DTR4	8	10	0	0	9	0	P23H only		Yes		Cytoplasm, cytoskeleton, endomembranes, cell membrane; interacts with calmodulin	250 / 716	31.3	390
Histone H2A type 3;Histone H2A;Histone H2A type 1;H2a-614;H2a-615;Histone H2A type 2-A;Histone H2A.2;Histone H2A type 1-F;Gene for histone H2a;Histone H2A type 1-K;Histone H2A.J;H2a-613B;Histone H2A type 2-C;Histone H2A type 1-H;H2a-613A;Histone H2A type 2-B	Hist3h2a;mCG_140135;RP23-441I8.12-001;Hist1h2ab;Hist1h2ac;Hist1h2ad;Hist1h2ae;Hist1h2ag;Hist1h2ai;Hist1h2an;Hist1h2ao;mCG_1044806;mCG_122950;mCG_49394;mCG_49890;mCG_49891;mCG_49925;mCG_50406;mCG_50828;Hist2h2aa1;Hist2h2aa2;mCG_140446;Hist1h2af;Hist1h2ak;Hist1h2aa;mCG_49751;RP23-462P2.5-001;H2afj;Hist2h2ab;Hist2h2ac;mCG_50606;Hist1h2ah;mCG_50260	src substrate cortactin;Histone H2A type 3;Histone H2A type 1;Histone H2A type 2-A;Histone H2A type 1-F;Histone H2A type 1-K;Histone H2A;Histone H2A.J;Histone H2A type 2-C;Histone H2A type 1-H;Uncharacterized protein (Fragment);Histone H2A type 2-B	Q8BFU2;A2AB79;P22752;B2RVF0;Q6GSS7;B2RWH3;Q8CGP5;Q61668;Q8CGP7;Q8CGP4;Q8R1M2;Q64523;Q149V4;Q8CGP6;A0AUV1;A3KPD0;F8WIX8;Q64522	10	7	4	6	8.5	5	1.7		Yes		Nucleus, chromosome	550 / 716	10.1	209
Outer mitochondrial membrane protein porin 1;Plasmalemmal porin;Voltage-dependent anion-selective channel protein 1;Voltage-dependent anion-selective channel protein 5;Putative uncharacterized protein	Vdac1;Vdac5	Isoform Pl-VDAC1 of Voltage-dependent anion-selective channel protein 1;Isoform Mt-VDAC1 of Voltage-dependent anion-selective channel protein 1;Uncharacterized protein	Q60932-1;Q60932;Q3THL7;Q3TIG8;Q3U6K8;Q60932-2;F2Z471	9	7	3	2	8	2.5	3.2	Yes	Yes		Mitochondrion outer membrane, cell membrane; ion channel	213 / 716	2.8	27
ATP synthase subunit alpha, mitochondrial;ATP synthase, H+ transporting, mitochondrial F1 complex, alpha subunit, isoform 1, isoform CRA_e;Putative uncharacterized protein Atp5a1	Atp5a1;mCG_18273	ATP synthase subunit alpha, mitochondrial;ATP synthase subunit alpha	Q03265;D3Z6F5	8	8	18	16	8	17	0.470588	Yes	Yes	Yes	Mitochondrion outer membrane, cell membrane; ATP-synthase complex member	496 / 716	15.9	119
Tubulin beta-2C chain;Putative uncharacterized protein	Tubb2c;Tubb2c1	Tubulin beta-2C chain	P68372;Q9CVR0;Q9DCR1	8	8	5	6	8	5.5	1.45455	Yes		Yes	Cytoplasm, cytoskeleton	678 / 716	40	317
Desmoplakin III;Desmoplakin-3;Junction plakoglobin	Jup;mCG_20537;RP23-392I3.6-001	Junction plakoglobin	Q02257;A2A4H7	9	7	12	12	8	12	0.666667				Cell junction, desmosome; junctional plaque protein	244 / 716	5.4	44
Histone H4	H4-12;H4-53;Hist1h4a;Hist1h4b;Hist1h4c;Hist1h4d;Hist1h4f;Hist1h4h;Hist1h4i;Hist1h4j;Hist1h4k;Hist1h4m;Hist2h4;Hist2h4a;Hist4h4;Gm11275;mCG_1027097;mCG_1044802;mCG_121063;mCG_142242;mCG_23033;mCG_23039;mCG_49272;mCG_49679;mCG_7726;mCG_7729;mCG_7731;OTTMUSG00000000446	Histone H4	P62806;B2RTM0;Q61667;Q6B822	8	8	6	4	8	5	1.6		Yes	Yes	Nucleus, chromosome	489 / 716	15.3	305
ATP synthase subunit beta, mitochondrial	Atp5b	ATP synthase subunit beta, mitochondrial	P56480	9	7	26	27	8	26.5	0.301887	Yes	Yes		Mitochondrion inner membrane, peripheral membrane protein; mitochondrial membrane ATP synthase complex protein	427 / 716	14.7	104
Elongation factor 1-alpha 1;Elongation factor Tu;Eukaryotic elongation factor 1 A-1;Elongation factor 1-alpha;Eef1a1 protein;Elongation factor 1-alpha 2;Eukaryotic elongation factor 1 A-2;Statin-S1;Putative uncharacterized protein Eef1a1	Eef1a;Eef1a1;mCG_15232;Eef1a2;Eef1al;Stn;RP23-401L17.3-001	Elongation factor 1-alpha 1;Elongation factor 1-alpha 2;Uncharacterized protein;Uncharacterized protein	P10126;Q3TII3;Q3UA81;Q3UZQ3;Q4FZE5;Q58E64;P62631;B7ZBW3;D3YZ68;D3Z3I8	8	7	8	9	7.5	8.5	0.882353		Yes		Cytoplasm; Translation elongation factor, cytoskeleton organization by promoting actin bundling	653 / 716	30	239
Neurabin-2;Neurabin-II;Protein phosphatase 1 regulatory subunit 9B;Spinophilin;Putative uncharacterized protein	Ppp1r9b	Isoform 1 of Neurabin-2;Isoform 2 of Neurabin-2	Q6R891-1;Q6R891;Q6R891-2;Q8C3W4	7	8	0	0	7.5	0	P23H only				Cytoplasm, cell membrane, cytoskeleton; scaffold protein	56 / 716	4.2	45
Putative uncharacterized protein;Desmoplakin	Dsp	Desmoplakin;Uncharacterized protein	E9Q557;Q9CV95;Q9QZX5;E9PZW0;Q8BP77	7	7	15	18	7	16.5	0.424242				Cell junction, desmosome, cell membrane, cytoplasm	328 / 716	14	201
CTP synthase 1;CTP synthetase 1;UTP--ammonia ligase 1;Cytidine 5-triphosphate synthase;Cytidine 5-triphosphate synthase, isoform CRA_a;Putative uncharacterized protein	Ctps;mCG_122871;RP23-106K5.3-001	CTP synthase 1	P70698;B1AS53;Q3TPP2	13	0	8	0	6.5	4	1.625				Cytoplasm, cytosol; de novo synthesis of CTP	312 / 716	8.5	60
Heterogeneous nuclear ribonucleoprotein M;Heterogeneous nuclear ribonucleoprotein M, isoform CRA_c;Putative uncharacterized protein;MKIAA4193 protein	Hnrnpm;Hnrpm;mCG_22515;RP24-225N8.1-001;RP24-225N8.1-002;mKIAA4193;RP24-225N8.1-003;RP24-225N8.1-004	Isoform 1 of Heterogeneous nuclear ribonucleoprotein M;Isoform 2 of Heterogeneous nuclear ribonucleoprotein M;Uncharacterized protein;Uncharacterized protein	Q9D0E1-1;Q9D0E1;B8JK30;Q3TL61;Q9D0E1-2;E9Q0P7;Q3THB3;Q3TQ66;Q3TW40;Q3UCL9;Q570Z0;B8JK32;B8JK33	8	5	0	0	6.5	0	P23H only	Yes			Nucleus; Pre-mRNA binding protein	520 / 716	17.6	154
Heterogeneous nuclear ribonucleoprotein H1;Putative uncharacterized protein;Heterogeneous nuclear ribonucleoprotein H;Heterogeneous nuclear ribonucleoprotein H, N-terminally processed;Heterogeneous nuclear ribonucleoprotein H1, isoform CRA_d	Hnrnph1;Hnrph1;RP23-121P11.1-006;Hnrph;mCG_67961;RP23-121P11.1-005	Uncharacterized protein;Heterogeneous nuclear ribonucleoprotein H	Q8C2Q7;O35737;Q3TNG9;Q811L7	7	6	3	2	6.5	2.5	2.6		Yes		Nucleus, nucleoplasm; component of the heterogeneous nuclear ribonucleoprotein (hnRNP) complexes	558 / 716	13.5	224
L-lactate dehydrogenase;LDH muscle subunit;L-lactate dehydrogenase A chain;Putative uncharacterized protein;Putative uncharacterized protein Ldha;Ldha protein	Ldh1;Ldha;Ldh-1;mCG_19938	L-lactate dehydrogenase A chain isoform 2;L-lactate dehydrogenase A chain;L-lactate dehydrogenase;L-lactate dehydrogenase	Q3TCI7;Q3THB4;Q3TI99;P06151;Q3UDU4;Q3UIC3;Q564E2;Q99K20;D3YZQ9;D3Z736;Q6NXW3	5	8	0	1	6.5	0.5	13		Yes		Cytoplasm	304 / 716	7.4	60
Non-POU domain-containing octamer-binding protein;Putative uncharacterized protein;Nono protein;Non-POU-domain-containing, octamer binding protein	Nono;RP23-312D15.2-001	Isoform 1 of Non-POU domain-containing octamer-binding protein	Q99K48-1;Q99K48;F6XLC7;Q3TF40;Q3TFC2;Q3TMM5;Q3TTV7;Q3UM20;Q4FK11	6	7	0	0	6.5	0	P23H only				Nucleus, chromosome; DNA- and RNA binding protein	505 / 716	22.4	387
Heterogeneous nuclear ribonucleoprotein U;Scaffold attachment factor A;Heterogenous nuclear ribonucleoprotein U;Putative uncharacterized protein	Hnrnpu;Hnrpu;hnRNP U	Heterogeneous nuclear ribonucleoprotein U;Putative uncharacterized protein	Q8VEK3;O88568;Q3TGN5;Q3TVV6;Q3TWN5;Q3TXW2;Q3ULH5;Q8C290;Q3TS50;Q9R205	5	8	0	0	6.5	0	P23H only		Yes		Nucleus, chromosome; DNA- and RNA binding protein	578 / 716	18.8	246
Putative uncharacterized protein;Capping protein (Actin filament) muscle Z-line, alpha 1;CapZ alpha-1;F-actin-capping protein subunit alpha-1	Capza1;mCG_9780;Cappa1	Uncharacterized protein;F-actin-capping protein subunit alpha-1;F-actin-capping protein subunit alpha-1;f-actin-capping protein subunit alpha-1-like	E9PWZ5;Q3UJV2;Q3TLJ0;Q3UAS2;Q5RKN9;P47753	7	6	0	0	6.5	0	P23H only				Cytoplasm, cytoskeleton; F-actin-capping protein	318 / 716	4.6	36
Adenine nucleotide translocator 2;ADP,ATP carrier protein 2;ADP/ATP translocase 2;Solute carrier family 25 member 5;MCG11560;Putative uncharacterized protein;Solute carrier family 25, member 5	Ant2;Slc25a5;mCG_11560;RP23-286I5.1-001	ADP/ATP translocase 2	P51881;B0LAB5;Q545A2	8	4	6	2	6	4	1.5	Yes			Mitochondrion inner membrane, membrane; ADP:ATP antiporter that mediates import of ADP into the mitochondrial matrix for ATP synthesis, and export of ATP out to fuel the cell	525 / 716	11.5	71
33 kDa phototransducing protein;Phosducin;Rod photoreceptor 1	Pdc;Rpr1	Phosducin	Q9QW08	6	6	2	1	6	1.5	4	Yes			Cell projection, cilium, photoreceptor outer segment, inner segment, cytoplasm, nucleus; Inhibits the transcriptional activation activity of the cone-rod homeobox CRX	0/ 716	0
Capping protein (Actin filament) muscle Z-line, beta;CAPZB3;Capping protein beta 3 subunit;Putative uncharacterized protein;CapZ beta;F-actin-capping protein subunit beta;Capping protein (Actin filament) muscle Z-line, beta, isoform CRA_c;Capping protein (Actin filament) muscle Z-line, beta, isoform CRA_a;Capping protein (Actin filament) muscle Z-line, beta, isoform CRA_b	Capzb;RP23-247I1.3-004;Cappb1;mCG_122335;RP23-247I1.3-001;RP23-247I1.3-006;RP23-247I1.3-002;RP23-247I1.3-011	Uncharacterized protein;Isoform 2 of F-actin-capping protein subunit beta;Uncharacterized protein;Isoform 1 of F-actin-capping protein subunit beta;Capping protein (Actin filament) muscle Z-line, beta	A2AMV7;P97856;Q3TVK4;P47757-2;P47757;Q3TRH8;Q923G3;A2AMW0;P47757-1;A2AMV5;A2AMV9;F7CAZ6	6	6	0	0	6	0	P23H only				Cytoplasm, cytoskeleton; F-actin-capping protein	366 / 716	7	72
Adenine nucleotide translocator 1;ADP,ATP carrier protein 1;ADP,ATP carrier protein, heart/skeletal muscle isoform T1;ADP/ATP translocase 1;mANC1;Solute carrier family 25 member 4;Putative uncharacterized protein	Anc1;Ant1;Slc25a4	ADP/ATP translocase 1	P48962;Q8BVI9	6	5	5	3	5.5	4	1.375	Yes	Yes		Mitochondrion inner membrane, membrane; Mitochondrion inner membrane, membrane; ADP:ATP antiporter that mediates import of ADP into the mitochondrial matrix for ATP synthesis, and export of ATP out to fuel the cell	478 / 716	7.5	48
Complex III subunit 2;Core protein II;Cytochrome b-c1 complex subunit 2, mitochondrial;Ubiquinol-cytochrome-c reductase complex core protein 2	Uqcrc2	Cytochrome b-c1 complex subunit 2, mitochondrial	Q9DB77	7	4	1	1	5.5	1	5.5	Yes	Yes		Mitochondrion inner membrane; component of the ubiquinol-cytochrome c oxidoreductase	190 / 716	3.8	31
ATPase, Na+/K+ transporting, alpha 3 polypeptide;ATPase, Na+/K+ transporting, alpha 3 polypeptide, isoform CRA_c;Na(+)/K(+) ATPase alpha(III) subunit;Sodium pump subunit alpha-3;Sodium/potassium-transporting ATPase subunit alpha-3;Atp1a3 protein	Atp1a3;mCG_7257	Uncharacterized protein;Sodium/potassium-transporting ATPase subunit alpha-3	Q8VCE0;Q6PIC6;Q8CGD9;Q8R0B0;Q8R0E8	4	7	4	5	5.5	4.5	1.22222	Yes	Yes		Cell membrane; catalyzes the hydrolysis of ATP coupled with the exchange of sodium and potassium ions across the plasma membrane	300 / 716	3.9	51
Neuronal tropomodulin;Tropomodulin-2	Tmod2	Isoform 1 of Tropomodulin-2	Q9JKK7-1;Q9JKK7	6	5	0	0	5.5	0	P23H only				Cytoplasm, cytoskeleton; blocks the elongation and depolymerization of the actin filaments at the pointed end.	51 / 716	6.8	55
Histone H2B type 1-P;Histone H2B;H2B 291A;Histone H2B type 1-F/J/L;H2B 291B;Histone H2B type 1-M;Histone H2B type 1-K;h2B-221;Histone H2B type 1-H;H2b 616;Histone H2B type 2-B;h2B-143;Histone H2B type 1-B;Histone H2B type 1-C/E/G;Hist2h2bb protein;Histone H2B type 3-B;Histone H2B type 1-A;Histone H2B, testis;Testis-specific histone H2B;Histone H2B type 3-A;H2b 613;Histone H2B type 2-E	Hist1h2bp;Gm13646;Hist1h2bc;LOC665622;mCG_50238;OTTMUSG00000013203;Hist1h2bb;H2b-f;H2b-j;H2b-l;H2b-n;Hist1h2bf;Hist1h2bj;Hist1h2bl;Hist1h2bn;Hist1h2bm;mCG_50239;Hist1h2bk;mCG_49392;Hist1h2bh;Hist2h2bb;Hist1h2be;Hist1h2bg;Hist3h2bb;Hist1h2ba;Th2b;Hist3h2ba;mCG_11694;RP23-441I8.1-001;Hist2h2be	Isoform 2 of Histone H2B type 1-P;Histone H2B;Histone H2B;Histone H2B type 1-F/J/L;Histone H2B type 1-M;Histone H2B type 1-K;Histone H2B type 1-H;Histone H2B type 2-B;Histone H2B type 1-B;Isoform 1 of Histone H2B type 1-P;Histone H2B type 1-C/E/G;Hist2h2bb	Q8CGP2-2;Q8CGP2;Q921L4;Q8CBB6;P10853;A0JLV3;P10854;B2RTK3;Q8CGP1;B2RVD5;Q64478;Q64525;Q64475;Q8CGP2-1;Q6ZWY9;Q8VEE3;Q8CGP0;P70696;A0JNS9;Q9D2U9;A2AB77;Q64524	5	5	5	2	5	3.5	1.42857				Nucleus, chromosome; core component of nucleosome	515 / 716	17.3	145
Protein sel-1 homolog 1;Suppressor of lin-12-like protein 1;Putative uncharacterized protein;MKIAA4137 protein;Sel-1 suppressor of lin-12-like (C. elegans);Sel1l protein	Sel1h;Sel1l;mKIAA4137	Isoform 1 of Protein sel-1 homolog 1;Isoform 2 of Protein sel-1 homolog 1	Q9Z2G6-1;Q9Z2G6;Q3TT70;Q5DTL8;Q9Z2G6-2;Q6GTY4;Q6PFR3;Q80YC0	4	6	0	1	5	0.5	10	Yes	Yes		ER membrane; plays a role in the endoplasmic reticulum quality control (ERQC) system also called ER-associated degradation (ERAD) involved in ubiquitin-dependent degradation of misfolded endoplasmic reticulum proteins	8 / 716	2.4	6
H1 VAR.2;H1e;Histone H1.4	H1f4;Hist1h1e	Histone H1.4	P43274	6	4	3	0	5	1.5	3.33333	Yes			Nucleus, chromosome	605 / 716	13.1	125
Heat shock 86 kDa;Heat shock protein HSP 90-alpha;Tumor-specific transplantation 86 kDa antigen;Hsp90aa1 protein;Putative uncharacterized protein;Heat shock protein 90, alpha (Cytosolic), class A member 1;Heat shock protein 90kDa alpha (Cytosolic), class A member 1;MCG14932, isoform CRA_b	Hsp86;Hsp86-1;Hsp90aa1;Hspca;mCG_14932;RP23-60K23.1-001	Heat shock protein HSP 90-alpha	P07901;A0PJ91;Q3TJU7;Q3TKA2;Q3TKB9;Q3TKG0;Q3UIF3;Q80Y52;Q8C2A9;Q8C5U3	6	4	2	1	5	1.5	3.33333	Yes	Yes		Chaperone	565 / 716	33.7	343
60S ribosomal protein L37a;Putative uncharacterized protein;MCG112980, isoform CRA_a;MCG5220;Ribosomal protein L37a;Rpl37a protein	Rpl37a;mCG_112980;mCG_5220	Putative uncharacterized protein	P61514;Q3TLC1;Q3U8M3;Q4VAF2;Q5M9N6;Q9CYW3	7	2	5	1	4.5	3	1.5				Cytoplasm; component of the large ribosomal subunit	200 / 716	3.2	19
B-cell receptor-associated protein BAP37;Prohibitin-2;Repressor of estrogen receptor activity;Prohibitin 2;Putative uncharacterized protein	Bap;Bcap37;Phb2;Rea	Prohibitin-2;Uncharacterized protein	O35129;Q3V235;F6QPR1	4	5	0	0	4.5	0	P23H only	Yes			Mitochondrion inner membrane, nucleus, cell membrane, cytoplasm; protein with pleiotropic attributes mediated in a cell-compartment- and tissue-specific manner, which include the plasma membrane-associated cell signaling functions, mitochondrial chaperone, and transcriptional co-regulator of transcription factors and sex steroid hormones in the nucleus	243 / 716	9	45
Phosphate carrier protein, mitochondrial;Phosphate transport protein;Solute carrier family 25 member 3;Putative uncharacterized protein	Slc25a3	40 kDa protein;Phosphate carrier protein, mitochondrial;phosphate carrier protein, mitochondrial-like	Q8VEM8;Q3THU8;Q3U995;Q3UB63	3	5	3	2	4	2.5	1.6	Yes	Yes		Mitochondrion inner membrane; multipass membrane protein	362 / 716	4.4	40
17 kDa myosin light chain;Myosin light chain 3;Myosin light chain alkali 3;Myosin light polypeptide 6;Smooth muscle and nonmuscle myosin light chain alkali 6;Myosin light polypeptide 6 alkali smooth muscle and non-muscle protein;Putative uncharacterized protein;MCG140959, isoform CRA_a;Myl6 protein;Myosin, light polypeptide 6, alkali, smooth muscle and non-muscle	Myl6;Myln;Gm8894;mCG_140959	Isoform Smooth muscle of Myosin light polypeptide 6;Uncharacterized protein;Isoform Non-muscle of Myosin light polypeptide 6;myosin light polypeptide 6-like;myosin light polypeptide 6-like, partial;myosin light polypeptide 6-like;myosin light polypeptide 6	Q60605-2;Q60605;B0LAC7;Q3TIG9;Q642K0;E9QLM0;Q60605-1	4	4	0	0	4	0	P23H only				Myosin complex; regulatory light chain of myosin	411 / 716	6.8	50
DEAD (Asp-Glu-Ala-Asp) box polypeptide 5;Putative uncharacterized protein;Ddx5 protein;MCG2872, isoform CRA_a;DEAD box protein 5;DEAD box RNA helicase DEAD1;Probable ATP-dependent RNA helicase DDX5;RNA helicase p68;P68 RNA helicase	Ddx5;mCG_2872;RP23-247J12.4-001;Tnz2;RP23-247J12.4-003;Hlr1	Putative uncharacterized protein;Probable ATP-dependent RNA helicase DDX5;probable ATP-dependent RNA helicase DDX5-like	A1L333;Q3UXW3;Q3V0Z8;Q5U222;Q8BTS0;Q921Y3;Q9CSD9;Q61656;B1ARB9;O35662	3	5	0	0	4	0	P23H only	Yes	Yes		Cytoplasm, nucleus; involved in the alternative regulation of pre-mRNA splicing	528 / 716	11.1	83
Tubulin beta-4 chain	Tubb4	Tubulin beta-4 chain	Q9D6F9	2	5	4	2	3.5	3	1.16667	Yes	Yes		Cytoplasm, cytoskeleton	668 / 716	30.7	255
Ubc protein;Putative uncharacterized protein;Ubiquitin B;MCG23377, isoform CRA_a;40S ribosomal protein S27a;MCG13441;MCG15222;Ribosomal protein S27a;Ribosomal protein S27A;60S ribosomal protein L40;CEP52;MCG23116, isoform CRA_a;MCG6478;Novel protein identical to ubiquitin A-52 residue ribosomal protein fusion product 1 Uba52;Uba52 protein;Ubiquitin A-52 residue ribosomal protein fusion product 1;…	Ubc;Ubb;mCG_23377;RP23-234K24.1-001;RP23-234K24.1-002;Gm1821;Rps27a;Uba80;Ubcep1;mCG_13441;mCG_15222;RP23-92B18.5-003;Uba52;Ubcep2;mCG_23116;mCG_6478;RP23-24J10.5-001;EG216818;Gm5239;mCG_1031578	Polyubiquitin-C;Uncharacterized protein;Uncharacterized protein;Polyubiquitin-B;Uncharacterized protein;Uncharacterized protein;Uncharacterized protein;Uncharacterized protein;Ubiquitin-40S ribosomal protein S27a;Uncharacterized protein;Ubiquitin-60S ribos	P0CG50;Q8VC46;Q3TH47;Q8R0Z9;Q922B0;Q922Z8;P0CG49;Q6NZC5;Q78XY9;Q5SX22;E9QNP0;E9Q5F6;Q8C2K3;E9Q4P0;P62983;Q3TWD1;Q642L7;E9Q0Z8;P62984;Q66JP1;A5JUZ1;B0LAC2;E9Q9J0;F6X7C4;D3YYZ2	3	4	3	3	3.5	3	1.16667		Yes		Cytoplasm, nucleus, mitochondrion outer membrane	457 / 716	5.5	84
Keratin, type II cytoskeletal 2 oral;Keratin-76;Type-II keratin Kb9	Krt76	Keratin, type II cytoskeletal 2 oral	Q3UV17	4	3	4	4	3.5	4	0.875	Yes			Keratin filament	426 / 716	6.8	82
Heterogeneous nuclear ribonucleoproteins A2/B1;Putative uncharacterized protein;Heterogeneous nuclear ribonucleoprotein A2/B1	Hnrnpa2b1;Hnrpa2b1	Isoform 1 of Heterogeneous nuclear ribonucleoproteins A2/B1;Isoform 2 of Heterogeneous nuclear ribonucleoproteins A2/B1;Isoform 3 of Heterogeneous nuclear ribonucleoproteins A2/B1;Heterogeneous nuclear ribonucleoprotein A2/B1	O88569-1;O88569;O88569-2;Q3UTH2;O88569-3;B7ZP22;F6U106	7	0	2	0	3.5	1	3.5	Yes	Yes		Nucleus, nucleoplasm, cytoplasm, cytoplasmic granule, secreted; associates with nascent pre-mRNAs, packaging them into hnRNP particles	536 / 716	16.8	102
Rps19 protein;40S ribosomal protein S19;Putative uncharacterized protein Rps19	Rps19	Rps19 protein (Fragment);40S ribosomal protein S19-like;40S ribosomal protein S19;40S ribosomal protein S19-like;Uncharacterized protein;Uncharacterized protein;40S ribosomal protein S19-like;40S ribosomal protein S19-like;Uncharacterized protein;Uncharact	Q5M9P3;F8VQH5;Q9CZX8;D3Z722;D3Z5R8;F6Q5Z8;D3YUG3;D3YUT3	1	5	0	0	3	0	P23H only				Cytoplasm, nucleus; component of the small ribosomal subunit	334 / 716	8.3	61
ATP synthase subunit O, mitochondrial;Oligomycin sensitivity conferral protein;ATP synthase;MCG51900;Putative uncharacterized protein Gm5436	Atp5o;D12Wsu28e;Gm5436;mCG_51900	ATP synthase subunit O, mitochondrial;Uncharacterized protein	Q9DB20;Q3TF25;Q3THG0;D3Z4J0	3	3	4	4	3	4	0.75	Yes			Mitochondrion, mitochondrion inner membrane; component of the mitochondrial membrane ATP synthase complex	188 / 716	4.4	26
Alpha-CP1;Heterogeneous nuclear ribonucleoprotein E1;Poly(rC)-binding protein 1	Pcbp1	Poly(rC)-binding protein 1	P60335	2	4	0	0	3	0	P23H only		Yes		Nucleus, cytoplasm; single-stranded nucleic acid binding protein that binds preferentially to oligo dC	472 / 716	8.1	101
Serine/threonine-protein phosphatase PP1-alpha catalytic subunit;Putative uncharacterized protein;Serine/threonine-protein phosphatase	Ppp1a;Ppp1ca	Serine/threonine-protein phosphatase PP1-alpha catalytic subunit;Serine/threonine-protein phosphatase (Fragment)	P62137;Q3U8W0;Q3TYF5	2	4	0	0	3	0	P23H only				Cytoplasm, nucleus, nucleoplasm; protein phosphatase	325 / 716	6.1	39
60S ribosomal protein L13;A52;MCG6146;Putative uncharacterized protein Gm9026	Rpl13;Gm9026;mCG_6146	60S ribosomal protein L13;60S ribosomal protein L13-like;60S ribosomal protein L13;60S ribosomal protein L13;60S ribosomal protein L13	P47963;D3YX54;Q5RKP3;E9PZ94	3	3	0	0	3	0	P23H only		Yes		Cytoplasm; component of the large ribosomal subunit	474 / 716	5.8	50
Protein OS-9;Os9 protein	Os9	Isoform 1 of Protein OS-9;Isoform 2 of Protein OS-9	Q8K2C7-1;Q8K2C7;Q8K2C7-2;Q922S5	3	3	0	0	3	0	P23H only	Yes	Yes		ER lumen; Lectin component of the HRD1 complex, which functions in endoplasmic reticulum (ER) quality control and ER-associated degradation (ERAD). Specifically recognizes and binds improperly folded glycoproteins as well as hyperglycosylated proteins, retain them in the ER, and transfers them to the ubiquitination machinery and promote their degradation	1 / 716	1	1
Lamin-B1;Putative uncharacterized protein	Lmnb1	Lamin-B1	P14733;Q8C553	3	3	0	0	3	0	P23H only	Yes	Yes		Nucleus lamina; intermediate filament protein	284 / 716	10	118
Histone H3.3;Histone H3;Histone H3.2;Histone H3.1	H3.3a;H3.3b;H3f3a;H3f3b;mCG_19829;mCG_6618;RP23-42F6.3-001;H3.2;H3.2-221;H3.2-614;H3.2-615;H3.2-616;H3-143;H3-53;H3b;H3-B;H3f;H3-F;Hist1h3b;Hist1h3c;Hist1h3d;Hist1h3e;Hist1h3f;Hist2h3b;Hist2h3c1;Hist2h3c2;Hist2h3ca1;Hist2h3ca2;mCG_122935;mCG_126480;mCG_140859;mCG_16737;mCG_7727;mCG_7728;mCG_7741;H3.1-221;H3.1-291;H3.1-I;H3a;H3g;H3h;H3i;Hist1h3a;Hist1h3g;Hist1h3h;Hist1h3i	20 kDa protein;histone H3.3-like;histone H3.3-like;histone H3.3 type 1-like;Histone H3.3;Histone H3.2;Histone H3.1;Uncharacterized protein;predicted gene 12657;histone H3.3-like;histone H3.3-like;Uncharacterized protein;Uncharacterized protein;histone H3.3	P84244;A2A852;P84228;A1L0U3;B9EI85;P68433;A1L0V4;E9PV77;F8WI35;E0CZ27	4	2	0	0	3	0	P23H only		Yes		Nucleus, chromosome	384 / 716	5.1	44
Complex I-75kD;NADH-ubiquinone oxidoreductase 75 kDa subunit, mitochondrial;NADH-ubiquinone oxidoreductase 75 kDa subunit	Ndufs1	NADH-ubiquinone oxidoreductase 75 kDa subunit, mitochondrial	Q91VD9;Q3TIU7;Q3UIQ2	2	4	0	0	3	0	P23H only				Mitochondrion inner membrane; subunit of the mitochondrial membrane respiratory chain NADH dehydrogenase	54 / 716	2.5	31
60 kDa chaperonin;60 kDa heat shock protein, mitochondrial;Chaperonin 60;Heat shock protein 60;HSP-65;Mitochondrial matrix protein P1	Hsp60;Hspd1	Isoform 1 of 60 kDa heat shock protein, mitochondrial	P63038-1;P63038	2	4	0	0	3	0	P23H only	Yes	Yes		Chaperone	520 / 716	22.2	217
Annexin A2;Annexin II;Annexin-2;Calpactin I heavy chain;Calpactin-1 heavy chain;Chromobindin-8;Lipocortin II;p36;Placental anticoagulant protein IV;Protein I;Putative uncharacterized protein;Annexin A2, isoform CRA_a;Anxa2 protein	Anx2;Anxa2;Cal1h;CT009708.1-001;mCG_5731;CT009708.1-003;CT009708.1-004;CT009708.1-005	Annexin A2;Uncharacterized protein;Uncharacterized protein;Uncharacterized protein	P07356;Q3UCD3;Q542G9;Q99KH3;Q9CZI7;B0V2N7;B0V2N8;B0V2N5	3	3	8	7	3	7.5	0.4				Secreted, extracellular space, extracellular matrix, basement membrane, early endosome; calcium-regulated membrane-binding protein whose affinity for calcium is greatly enhanced by anionic phospholipids. It binds two calcium ions with high affinity. May be involved in heat-stress response	398 / 716	9.2	82
Inorganic pyrophosphatase;Pyrophosphate phospho-hydrolase;Putative uncharacterized protein;Pyp protein	Pp;Ppa1;Pyp	Inorganic pyrophosphatase;Uncharacterized protein	Q9D819;Q3UA53;Q4FK49;Q8BTY3;E9Q5Z3	3	2	0	1	2.5	0.5	5				Cytoplasm	200 / 716	4.9	26
14-3-3 protein zeta/delta;Protein kinase C inhibitor protein 1;SEZ-2;Putative uncharacterized protein	Ywhaz	14-3-3 protein zeta/delta	P63101;Q3UA58	2	3	0	0	2.5	0	P23H only		Yes		Cytoplasm, melanosome; adapter protein implicated in the regulation of a large spectrum of both general and specialized signaling pathways	410 / 716	7.2	47
ATP-dependent RNA helicase eIF4A-1;Eukaryotic initiation factor 4A-I;Putative uncharacterized protein;Eif4a1 protein;Eukaryotic translation initiation factor 4A1;ATP-dependent RNA helicase eIF4A-2;Eukaryotic initiation factor 4A-II;Eukaryotic translation initiation factor 4A2;Eukaryotic translation initiation factor 4A2, isoform CRA_d	Ddx2a;Eif4a;Eif4a1;RP23-422L16.20-001;Ddx2b;Eif4a2;mCG_128248	Eukaryotic initiation factor 4A-I;eukaryotic initiation factor 4A-I isoform 2;Isoform 2 of Eukaryotic initiation factor 4A-II;Isoform 1 of Eukaryotic initiation factor 4A-II;eukaryotic initiation factor 4A-II isoform c	P60843;Q3TFG3;Q3TGK7;Q3U8I0;Q3UXC2;Q4FZL1;Q5F2A7;Q99LR0;Q3TLL6;Q3TSJ4;Q78WR5;P10630-2;P10630;P10630-1;Q52KC1;Q8BTU6	3	2	0	0	2.5	0	P23H only	Yes	Yes		Cytoplasm, cell membrane, stress granule; ATP-dependent RNA helicase which is a subunit of the eIF4F complex involved in cap recognition and is required for mRNA binding to ribosome	479 / 716	12.6	89
Outer mitochondrial membrane protein porin 2;Voltage-dependent anion-selective channel protein 2;Voltage-dependent anion-selective channel protein 6;Putative uncharacterized protein Vdac2	Vdac2;Vdac6	Voltage-dependent anion-selective channel protein 2;30 kDa protein;Uncharacterized protein	Q60930;D3YZT5	3	2	2	0	2.5	1	2.5	Yes	Yes		Mitochondrion outer membrane, membrane; non-selective voltage-gated ion channel that mediates the transport of anions and cations through the mitochondrion outer membrane and plasma membrane	256 / 716	6.1	49
40S ribosomal protein S3;Ribosomal protein S3;Putative uncharacterized protein;Ribosomal protein S3, isoform CRA_g;Putative uncharacterized protein Rps3	Rps3;mCG_7040	40S ribosomal protein S3;Uncharacterized protein	P62908;O89068;Q3UCL7;Q3UK56;Q5YLW3;Q9CZP6;Q9D0A2;D3YV43	3	2	1	2	2.5	1.5	1.66667		Yes		Cytoplasm, nucleus, mitochondrion inner membrane; component of the small ribosomal subunit	491 / 716	15.7	75
Myelin expression factor 2;Putative uncharacterized protein;Myelin basic protein expression factor 2, repressor	Kiaa1341;Mef2;Myef2;RP24-221D3.2-005;RP24-221D3.2-003;ENSMUSG00000049230;Gm9833;RP24-221D3.2-004	Isoform 1 of Myelin expression factor 2;Isoform 2 of Myelin expression factor 2;Uncharacterized protein;myelin expression factor 2 isoform 3;Protein;Isoform 4 of Myelin expression factor 2	Q8C854-4;Q8C854;Q8C854-3;A7UQY4;Q8C854-1;A2ATP6;A2ATP5;Q8C854-2;A2AVF3;F6XJA1	3	2	0	0	2.5	0	P23H only		Yes		Nucleus; transcriptional repressor of the myelin basic protein gene (MBP)	27 / 716	2.1	6
ADP-ribosylation factor 1;ADP-ribosylation factor 3;Putative uncharacterized protein;ADP-ribosylation factor 2;ADP-ribosylation factor 2, isoform CRA_a	Arf1;Arf3;mCG_18411;Arf2;mCG_19164;RP23-416G21.1-001	ADP-ribosylation factor 1;ADP-ribosylation factor 3;ADP-ribosylation factor 2	P84078;P61205;Q3U344;Q8BSL7;A2A6T7	1	4	1	5	2.5	3	0.833333				Golgi membrane, synapse, synaptosome, postsynaptic density; small GTPase involved in protein trafficking between different compartments	262 / 716	6.3	32
Heterogeneous nuclear ribonucleoprotein K;Putative uncharacterized protein;Hnrpk protein;Putative uncharacterized protein ENSMUSP00000095927;Putative uncharacterized protein ENSMUSP00000088990	Hnrnpk;Hnrpk	Isoform 1 of Heterogeneous nuclear ribonucleoprotein K;Isoform 2 of Heterogeneous nuclear ribonucleoprotein K;Putative uncharacterized protein;Uncharacterized protein;Uncharacterized protein;Uncharacterized protein	P61979-1;P61979;Q3TG17;Q3TJ38;Q3TL71;Q3TUA1;P61979-2;Q5FWJ5;E9PVM4;Q3U6X2;Q3U9Q3;P61979-3;B2M1R6;E9Q8D6;D3YWG1;D3Z5X4	3	2	0	0	2.5	0	P23H only				Cytoplasm, nucleus, nucleoplasm, cell projection; One of the major pre-mRNA-binding proteins. Binds tenaciously to poly(C) sequences. Likely to play a role in the nuclear metabolism of hnRNAs, particularly for pre-mRNAs that contain cytidine-rich sequences. Can also bind poly(C) single-stranded DNA. Plays an important role in p53/TP53 response to DNA damage, acting at the level of both transcript…	581 / 716	23.2	150
Lamina-associated polypeptide 2, isoforms beta/delta/epsilon/gamma;Thymopoietin isoforms beta/delta/epsilon/gamma;Putative uncharacterized protein;Lamina-associated polypeptide 2, isoforms alpha/zeta;Thymopoietin isoforms alpha/zeta	Lap2;Tmpo	Isoform Beta of Lamina-associated polypeptide 2, isoforms beta/delta/epsilon/gamma;Isoform Epsilon of Lamina-associated polypeptide 2, isoforms beta/delta/epsilon/gamma;Isoform Delta of Lamina-associated polypeptide 2, isoforms beta/delta/epsilon/gamma;Iso	Q61029-1;Q61029;Q3U7B3;Q3U955;Q3UR33;Q61029-3;Q3TNH0;Q61029-2;Q61029-4;Q61033-1;Q61033;Q61033-2	3	2	1	0	2.5	0.5	5	Yes	Yes		Nucleus inner membrane, chromosome; binds directly to lamin B1 and chromosomes in a mitotic phosphorylation-regulated manner. May play an important role in nuclear envelope reassembly at the end of mitosis and/or anchoring of the nuclear lamina and interphase chromosomes to the nuclear envelope	386 / 716	17.7	89
40S ribosomal protein S14;Ribosomal protein S14;Putative uncharacterized protein;Putative uncharacterized protein Rps14;Putative uncharacterized protein Gm5805	Rps14;rps14;Gm5805	40S ribosomal protein S14;Uncharacterized protein;Uncharacterized protein;Uncharacterized protein	P62264;O70569;Q3UJS5;D3Z7I1;D3YVF4;D3Z1P6	2	3	0	0	2.5	0	P23H only		Yes		Cytoplasm, nucleus; component of the small ribosomal subunit	514 / 716	5.4	30
Alpha-actinin cytoskeletal isoform;Alpha-actinin-1;F-actin cross-linking protein;Non-muscle alpha-actinin-1;Actn1 protein;Alpha actinin 1a	Actn1;Actn1a	Alpha-actinin-1;Uncharacterized protein	Q7TPR4;Q99LJ3;A1BN54	4	1	0	0	2.5	0	P23H only				Cytoplasm, cytoskeleton, cell membrane, cell junction, cell projection; F-actin cross-linking protein which is thought to anchor actin to a variety of intracellular structures	314 / 716	12.1	400
Cofilin, non-muscle isoform;Cofilin-1;Cofilin 1, non-muscle;Putative uncharacterized protein	Cfl1;mCG_11768	Putative uncharacterized protein;cofilin-1-like;Uncharacterized protein	P18760;F8WGL3;Q544Y7;Q9CX22;E9Q1T2	2	3	1	2	2.5	1.5	1.66667	Yes			Cell projection, axon, growth cone, lamellipodium; binds to F-actin and exhibits pH-sensitive F-actin depolymerizing activity	496 / 716	6.7	70
Heat shock 84 kDa;Heat shock protein HSP 90-beta;Tumor-specific transplantation 84 kDa antigen;Heat shock protein 84b;Heat shock protein 90 alpha (Cytosolic), class B member 1;MCG18238;Putative uncharacterized protein;Hsp90ab1 protein	Hsp84;Hsp84-1;Hsp90ab1;Hspcb;Hsp84b;mCG_18238	Heat shock protein HSP 90-beta	P11499;Q71LX8;Q80YC2;Q811H6	2	3	2	0	2.5	1	2.5	yes	Yes		Chaperone	573 / 716	34.8	273
Putative uncharacterized protein;Myosin VI;MKIAA0389 protein;Myosin-VI;Unconventional myosin-6	Myo6;mKIAA0389;Sv	Uncharacterized protein;Uncharacterized protein;Uncharacterized protein;myosin-VI;Uncharacterized protein;Myosin-VI	E9PVU0;E9Q175;Q8BK95;B2RWR8;E9Q174;E9Q178;Q6A077;E9Q3L1;E9QQ82;Q64331	2	3	0	0	2.5	0	P23H only		Yes	Yes	Golgi, nucleus, cytoplasm, membrane, vesicles, cell projection	148 / 716	17.2	215
Putative uncharacterized protein;Tropomyosin 1, alpha, isoform CRA_c	mCG_1234;Tpm1	Uncharacterized protein;tropomyosin alpha-1 chain isoform 7;Uncharacterized protein;Uncharacterized protein;tropomyosin alpha-1 chain isoform 6;tropomyosin alpha-1 chain isoform 8;tropomyosin alpha-1 chain isoform 10;Uncharacterized protein;tropomyosin alp	E9Q456;E9Q453;E9Q455;E9Q448;E9Q450;Q8BP43	4	1	1	1	2.5	1	2.5				Cytoplasm, cytoskeleton; binds to actin filaments in muscle and non-muscle cells. Plays a central role, in association with the troponin complex, in the calcium dependent regulation of vertebrate striated muscle contraction.	283 / 716	4	34
60S ribosomal protein L12;Putative uncharacterized protein;MCG18564, isoform CRA_a;MCG20026;Ribosomal protein L12;Rpl12 protein;MCG49189;Putative uncharacterized protein Gm4957	Rpl12;mCG_18564;mCG_20026;RP23-365F1.2-001;Gm4957;mCG_49189	60S ribosomal protein L12;60S ribosomal protein L12-like;Rpl12 protein (Fragment);60S ribosomal protein L12-like isoform 1;Uncharacterized protein	P35979;Q3TIQ2;Q5BLK0;Q8C2K0;Q6DI58;D3YX33	2	3	0	0	2.5	0	P23H only	Yes	Yes		Cytoplasm; component of the large ribosomal subunit.	397 / 716	5.8	28
Putative uncharacterized protein Gm4963;40S ribosomal protein S25;MCG10725, isoform CRA_a;Putative uncharacterized protein;Ribosomal protein S25	Gm4963;Rps25;mCG_10725	Uncharacterized protein;40S ribosomal protein S25;40S ribosomal protein S25-like;40S ribosomal protein S25-like	D3YXG3;P62852;Q58EA6	3	1	0	0	2	0	P23H only		Yes	Yes	Cytoplasm; component of the small ribosomal subunit	356 / 716	6.4	38
Tropomodulin-3;Ubiquitous tropomodulin;Putative uncharacterized protein	Tmod3	Tropomodulin-3	Q9JHJ0;Q3TFA9;Q8C3Z3	3	1	0	0	2	0	P23H only				Cytoplasm, cytoskeleton; blocks the elongation and depolymerization of the actin filaments at the pointed end. The Tmod/TM complex contributes to the formation of the short actin protofilament, which in turn defines the geometry of the membrane skeleton	169 / 716	7.9	106
Ataxia telangiectasia and Rad3-related protein;Serine/threonine-protein kinase ATR;Putative uncharacterized protein	Atr;Kiaa4069	serine/threonine-protein kinase ATR;Uncharacterized protein;Putative uncharacterized protein	Q9JKK8;E9QPK4;Q3TZM5;Q3TRL7;Q3UXJ0;Q3UR12	2	2	1	1	2	1	2				Chromosome, nucleus, nucleus envelop; serine/threonine protein kinase	1 / 716	2	2
AMOG;Glial cell adhesion molecule;Sodium/potassium-dependent ATPase subunit beta-2;Sodium/potassium-transporting ATPase subunit beta-2;ATPase, Na+/K+ transporting, beta 2 polypeptide, isoform CRA_b;Putative uncharacterized protein	Atp1b2;mCG_20899	Sodium/potassium-transporting ATPase subunit beta-2	P14231;Q3UR55	3	1	4	3	2	3.5	0.571429	Yes	Yes		Cell membrane; non-catalytic component of the active enzyme, which catalyzes the hydrolysis of ATP coupled with the exchange of Na+ and K+ ions across the plasma membrane	0/ 716	0
60S ribosomal protein L23;Ribosomal protein L23;Ribosomal protein L23, isoform CRA_b	Rpl23;mCG_21892;RP23-386E10.5-001	60S ribosomal protein L23;60S ribosomal protein L23-like	P62830;A2A6F9	4	0	1	0	2	0.5	4	Yes			Cytoplasm; omponent of the large ribosomal subunit.	507 / 716	5.5	48
Mitochondrial inner membrane protein;Mitofilin;Immt protein;Putative uncharacterized protein	Immt	Uncharacterized protein;Isoform 1 of Mitochondrial inner membrane protein;Isoform 2 of Mitochondrial inner membrane protein;Uncharacterized protein;Isoform 3 of Mitochondrial inner membrane protein;Uncharacterized protein	Q8CAQ8-5;Q8CAQ8;A6H604;E9QLA0;Q8CAQ8-1;Q8CAQ8-2;E9QAY3;Q3TQL4;Q3TVZ5;Q3U7N2;E9Q800;Q2YDW0;Q3TEY5;Q6P8Y5;Q8CAQ8-3;E9QAY6	1	3	0	0	2	0	P23H only		Yes		Mitochondrion, mitochondrion inner membrane; component of the MICOS complex, a large protein complex of the mitochondrial inner membrane that plays crucial roles in the maintenance of crista junctions, inner membrane architecture, and formation of contact sites to the outer membrane.	93 / 716	3.5	69
Heterogeneous nuclear ribonucleoprotein A3;Putative uncharacterized protein;MCG1305, isoform CRA_b;Hnrpa3 protein;MCG1305, isoform CRA_d;MCG48756;EG627828 protein	Hnrnpa3;Hnrpa3;hnRNPA3;mCG_1305;RP23-374O4.1-002;mCG_48756;RP23-374O4.1-001;EG627828;Gm6793;RP23-374O4.1-003	Isoform 1 of Heterogeneous nuclear ribonucleoprotein A3;heterogeneous nuclear ribonucleoprotein A3-like;Isoform 2 of Heterogeneous nuclear ribonucleoprotein A3;heterogeneous nuclear ribonucleoprotein A3-like;Uncharacterized protein;heterogeneous nuclear ri	Q8BG05-1;Q8BG05;Q3UZG3;Q5FB19;Q8BG05-2;Q0VG47;Q58E39;Q5U3M2;Q6PFA7;B2RXM2;A2AL12;Q6P6I7;E9Q7H5;F8VPW0	2	2	0	1	2	0.5	4				Nucleus; role in cytoplasmic trafficking of RNA. Binds to the cis-acting response element, A2RE. May be involved in pre-mRNA splicing.	447 / 716	6.6	49
Ewing sarcoma breakpoint region 1;RNA-binding protein EWS;Putative uncharacterized protein	Ewsr1;RP23-338J18.1-009;Ews;Ewsh;RP23-338J18.1-007;RP23-338J18.1-004	Uncharacterized protein;RNA-binding protein EWS;Uncharacterized protein;Uncharacterized protein	Q5SUS9;Q61545;Q3UI30;Q6NVA3;Q9CRS5;Q5SUT0;Q3UGI7;Q5SUS8	2	2	0	0	2	0	P23H only				Nucleus, cytoplasm, cell membrane; binds to ssRNA, might function as a transcriptional repressor; binds calmodulin.	301 / 716	17.1	362
40S ribosomal protein S4, X isoform;Putative uncharacterized protein;MCG116623;Ribosomal protein S4 X-linked;Ribosomal protein S4, X-linked	Rps4;Rps4x;mCG_116623;RP23-331B22.2-001	40S ribosomal protein S4, X isoform;Uncharacterized protein	P62702;Q3UXQ6;Q545X8;Q545F8	1	3	0	0	2	0	P23H only	Yes	Yes		Cytoplasm, nucleus; component of the small ribosomal subunit.	451 / 716	10	60
H1 VAR.4;H1d;Histone H1.3;Histone cluster 1, H1d;MCG50184;Putative uncharacterized protein	H1f3;Hist1h1d;mCG_50184	Histone H1.3	P43277;Q149Z9;Q3U292	2	2	0	1	2	0.5	4				Nucleus, chromosome	600 / 716	11.2	78
Glutathione S-transferase GT9.3;Glutathione S-transferase Mu 3;GST class-mu 3	Gstm3	Glutathione S-transferase Mu 3	P19639	2	2	2	2	2	2	1				Cytoplasm; conjugation of reduced glutathione to a wide number of exogenous and endogenous hydrophobic electrophiles.	60 / 716	3.2	15
DEAD (Asp-Glu-Ala-Asp) box polypeptide 17, isoform CRA_a;Putative uncharacterized protein;DEAD box protein 17;Probable ATP-dependent RNA helicase DDX17	Ddx17;mCG_13126	probable ATP-dependent RNA helicase DDX17 isoform 1;Isoform 1 of Probable ATP-dependent RNA helicase DDX17;Isoform 2 of Probable ATP-dependent RNA helicase DDX17	Q3U741;Q501J6-1;Q501J6;Q3TU25;Q501J6-2	1	3	0	0	2	0	P23H only		Yes	Yes	Nucleus, cytoplasm, cytosole; RNA helicase.	523 / 716	10.8	81
RNA-binding motif protein 14;RNA-binding protein 14;Putative uncharacterized protein;16 kDa protein	Rbm14;p16	Isoform 1 of RNA-binding protein 14;Uncharacterized protein;Isoform 2 of RNA-binding protein 14;Uncharacterized protein;16 kDa protein	Q8C2Q3-1;Q8C2Q3;Q3U6A2;E9Q205;Q8C2Q3-2;E9QL13;E9PXP4;Q62019	1	3	0	0	2	0	P23H only	Yes	Yes		Nucleus, cytoplasm; nuclear receptor coactivator, enhancing transcription through other coactivators, regulates centriole biogenesis by suppressing the formation of aberrant centriolar protein complexes in the cytoplasm and thus preserving mitotic spindle integrity.	293 / 716	9.7	79
Putative uncharacterized protein		Putative uncharacterized protein (Fragment)	Q8C4G7	1	3	2	2	2	2	1					NOT FOUND
UPF0493 protein KIAA1632;5430411K18Rik protein	Kiaa1632;5430411K18Rik	Ectopic P granules protein 5 homolog	Q80TA9;Q8CFW5	2	2	0	0	2	0	P23H only				Cytoplasm, perinuclear region, lysosome; involved in autophagy. May play a role in a late step of autophagy, such as clearance of autophagosomal cargo.	3 / 716	1.7	2
*Kim et al 2022 PMID: 36258031

## Sheet: Salt elution
				Total Salt Spec count
Protein Names	Gene Names	Protein Descriptions	Uniprot	P23H 1	P23H 2	WT 1	WT 2	P23H Avg	WT Avg
100 kDa coated vesicle protein A;Adapter-related protein complex 2 alpha-1 subunit;Adaptor protein complex AP-2 subunit alpha-1;Alpha1-adaptin;Alpha-adaptin A;AP-2 complex subunit alpha-1;Clathrin assembly protein complex 2 alpha-A large chain;Plasma membrane adaptor HA2/AP2 adaptin alpha A subunit	Adtaa;Ap2a1;Clapa1	Isoform A of AP-2 complex subunit alpha-1;Isoform B of AP-2 complex subunit alpha-1	P17426-1;P17426;P17426-2	1	3	0	0	2	0
12-3;Guanine nucleotide-binding protein subunit beta-2-like 1;p205;Receptor for activated C kinase;Receptor of activated protein kinase C 1	Gnb2l1;Gnb2-rs1	Guanine nucleotide-binding protein subunit beta-2-like 1	P68040	3	1	2	1	2	1.5
14-3-3 protein epsilon;Putative uncharacterized protein;Tyrosine 3-monooxygenase/tryptophan 5-monooxygenase activation protein, epsilon polypeptide;Tyrosine 3-monooxygenase/tryptophan 5-monooxygenase activation protein, epsilon polypeptide, isoform CRA_c	Ywhae;mCG_10775;RP23-78H4.1-001	14-3-3 protein epsilon	P62259;Q3V453;Q5SS40;Q8BPH1	4	4	0	1	4	0.5
14-3-3 protein tau;14-3-3 protein theta;MCG126220;MCG7879, isoform CRA_b;Tyrosine 3-monooxygenase/tryptophan 5-monooxygenase activation protein, theta polypeptide	Ywhaq;mCG_126220;mCG_7879	14-3-3 protein theta-like;Uncharacterized protein;Isoform 1 of 14-3-3 protein theta;Isoform 2 of 14-3-3 protein theta;14-3-3 protein theta-like	F6VW30;P68254-1;P68254;A3KML3;P68254-2;F6YY69	12	12	2	2	12	2
14-3-3 protein zeta/delta;Protein kinase C inhibitor protein 1;SEZ-2;Putative uncharacterized protein	Ywhaz	14-3-3 protein zeta/delta	P63101;Q3UA58	2	4	2	2	3	2
150 kDa dynein-associated polypeptide;DAP-150;Dynactin subunit 1;p150-glued;Dctn1 protein;Putative uncharacterized protein;Putative uncharacterized protein Dctn1	Dctn1	Isoform 1 of Dynactin subunit 1;dynactin subunit 1 isoform 2;Isoform 2 of Dynactin subunit 1;dynactin subunit 1 isoform 3;Uncharacterized protein	O08788-1;O08788;Q6NZM3;E9Q3M3;Q3T9V8;Q3TB96;O08788-2;E9Q3M2;Q3TRF1;E9Q586;D3YX34	3	2	0	0	2.5	0
17 kDa myosin light chain;Myosin light chain 3;Myosin light chain alkali 3;Myosin light polypeptide 6;Smooth muscle and nonmuscle myosin light chain alkali 6;Myosin light polypeptide 6 alkali smooth muscle and non-muscle protein;Putative uncharacterized protein;MCG140959, isoform CRA_a;Myl6 protein;Myosin, light polypeptide 6, alkali, smooth muscle and non-muscle	Myl6;Myln;Gm8894;mCG_140959	Isoform Smooth muscle of Myosin light polypeptide 6;Uncharacterized protein;Isoform Non-muscle of Myosin light polypeptide 6;myosin light polypeptide 6-like;myosin light polypeptide 6-like, partial;myosin light polypeptide 6-like;myosin light polypeptide 6	Q60605-2;Q60605;B0LAC7;Q3TIG9;Q642K0;E9QLM0;Q60605-1	16	9	6	1	12.5	3.5
2-phospho-D-glycerate hydro-lyase;Alpha-enolase;Enolase 1;Non-neural enolase;Enolase;Enolase 1, alpha non-neuron	Eno1;Eno-1;EG433182;mCG_115657;mCG_17183;RP23-278I3.3-001;RP23-278I3.3-002;RP23-278I3.3-004;RP23-278I3.3-006	alpha-enolase-like isoform 7;Alpha-enolase;alpha-enolase-like isoform 11;alpha-enolase-like isoform 9;alpha-enolase-like isoform 3;Enolase;alpha-enolase-like isoform 12;alpha-enolase-like isoform 10;Enolase;Enolase	P17182;Q5FW97;Q6PHC1;B1ARR7;Q8CF78;B0QZL1	16	14	14	13	15	13.5
33 kDa phototransducing protein;Phosducin;Rod photoreceptor 1	Pdc;Rpr1	Phosducin	Q9QW08	38	32	6	5	35	5.5
40S ribosomal protein S14;Ribosomal protein S14;Putative uncharacterized protein;Putative uncharacterized protein Rps14;Putative uncharacterized protein Gm5805	Rps14;rps14;Gm5805	40S ribosomal protein S14;Uncharacterized protein;Uncharacterized protein;Uncharacterized protein	P62264;O70569;Q3UJS5;D3Z7I1;D3YVF4;D3Z1P6	6	9	2	2	7.5	2
40S ribosomal protein S16;MCG123443;MCG129846;Rps16 protein	Rps16;ENSMUSG00000060419;mCG_123443;mCG_129846;Gm10079	Rps16 protein;40S ribosomal protein S16-like	P14131;A4FUS1;Q5CZY9;Q641N3	10	11	0	0	10.5	0
40S ribosomal protein S3;Ribosomal protein S3;Putative uncharacterized protein;Ribosomal protein S3, isoform CRA_g;Putative uncharacterized protein Rps3	Rps3;mCG_7040	40S ribosomal protein S3;Uncharacterized protein	P62908;O89068;Q3UCL7;Q3UK56;Q5YLW3;Q9CZP6;Q9D0A2;D3YV43	10	12	2	5	11	3.5
40S ribosomal protein S4, X isoform;Putative uncharacterized protein;MCG116623;Ribosomal protein S4 X-linked;Ribosomal protein S4, X-linked	Rps4;Rps4x;mCG_116623;RP23-331B22.2-001	40S ribosomal protein S4, X isoform;Uncharacterized protein	P62702;Q3UXQ6;Q545X8;Q545F8	2	4	0	0	3	0
48 kDa protein;Retinal S-antigen;Rod photoreceptor arrestin;S-arrestin;Putative uncharacterized protein;Retinal S-antigen, isoform CRA_b	Sag;mCG_16212	S-arrestin	P20443;Q3UEW3;Q3UPX6;Q8BPV0;Q8C8Y8	3	3	0	0	3	0
60 kDa chaperonin;60 kDa heat shock protein, mitochondrial;Chaperonin 60;Heat shock protein 60;HSP-65;Mitochondrial matrix protein P1	Hsp60;Hspd1	Isoform 1 of 60 kDa heat shock protein, mitochondrial	P63038-1;P63038	2	2	0	0	2	0
60S acidic ribosomal protein P0;60S ribosomal protein L10E;MCG17387, isoform CRA_a;Ribosomal protein, large, P0;Putative uncharacterized protein;Putative uncharacterized protein Rplp0	Arbp;Rplp0;mCG_17387	Uncharacterized protein;60S acidic ribosomal protein P0;Uncharacterized protein	E9Q070;P14869;Q5FWB6;Q5M8R8;D3YVM5	18	15	2	1	16.5	1.5
60S ribosomal protein L10a;CSA-19;Neural precursor cell expressed developmentally down-regulated protein 6;Ribosomal protein L1;MCG51329;Putative uncharacterized protein Gm5192	Nedd6;Nedd-6;Rpl10a;mCG_123122;mCG_18533;RP24-68J3.3-001;Gm5192;mCG_51329	60S ribosomal protein L10a;60S ribosomal protein L10a;Ribosomal protein	P53026;Q3U561;Q5XJF6;Q99JL6;D3YXT2	2	5	0	0	3.5	0
60S ribosomal protein L11;MCG5487, isoform CRA_b;Ribosomal protein L11;Rpl11 protein;MCG11809;Putative uncharacterized protein Gm5093;Putative uncharacterized protein Gm7589	Rpl11;mCG_5487;RP23-49E16.1-001;Gm5093;mCG_11809;Gm7589;RP23-49E16.1-002	60S ribosomal protein L11;Uncharacterized protein;60S ribosomal protein L11-like;Uncharacterized protein;Uncharacterized protein;Uncharacterized protein	Q9CXW4;A2BH07;Q8VC94;D3Z3K1;E9PZB3;E9PYL9;D3YW69;A2BH06	2	5	1	1	3.5	1
60S ribosomal protein L12;Putative uncharacterized protein;MCG18564, isoform CRA_a;MCG20026;Ribosomal protein L12;Rpl12 protein;MCG49189;Putative uncharacterized protein Gm4957	Rpl12;mCG_18564;mCG_20026;RP23-365F1.2-001;Gm4957;mCG_49189	60S ribosomal protein L12;60S ribosomal protein L12-like;Rpl12 protein (Fragment);60S ribosomal protein L12-like isoform 1;Uncharacterized protein	P35979;Q3TIQ2;Q5BLK0;Q8C2K0;Q6DI58;D3YX33	8	9	2	1	8.5	1.5
60S ribosomal protein L13;A52;MCG6146;Putative uncharacterized protein Gm9026	Rpl13;Gm9026;mCG_6146	60S ribosomal protein L13;60S ribosomal protein L13-like;60S ribosomal protein L13;60S ribosomal protein L13;60S ribosomal protein L13	P47963;D3YX54;Q5RKP3;E9PZ94	7	4	0	0	5.5	0
60S ribosomal protein L23;Ribosomal protein L23;Ribosomal protein L23, isoform CRA_b	Rpl23;mCG_21892;RP23-386E10.5-001	60S ribosomal protein L23;60S ribosomal protein L23-like	P62830;A2A6F9	8	3	0	0	5.5	0
60S ribosomal protein L27	Rpl27;mCG_15532;mCG_20222;RP23-328K2.2-001	60S ribosomal protein L27;60S ribosomal protein L27-like;60S ribosomal protein L27-like;60S ribosomal protein L27-like	P61358;Q5BLJ9;Q9CSM4	5	6	0	0	5.5	0
60S ribosomal protein L28;MCG13936;MCG20926, isoform CRA_a;Putative uncharacterized protein;Ribosomal protein L28	Rpl28;mCG_13936;mCG_20926	60S ribosomal protein L28;60S ribosomal protein L28-like	P41105;Q5M9J8;Q5M9N5	2	3	0	0	2.5	0
60S ribosomal protein L30;Rpl30 protein;MCG20799;MCG22431;MCG4898, isoform CRA_a;Putative uncharacterized protein;Ribosomal protein L30;Putative uncharacterized protein Gm5481;MCG142345;Putative uncharacterized protein Gm10200	Rpl30;mCG_20799;mCG_22431;mCG_4898;Gm5481;Gm10200;mCG_142345	Uncharacterized protein (Fragment);60S ribosomal protein L30;60S ribosomal protein L30-like;60S ribosomal protein L30-like;Uncharacterized protein;Uncharacterized protein;60S ribosomal protein L30-like	F7CZ57;P62889;Q497D7;Q58DZ3;Q5PR15;D3YU72;D3Z2H8	2	4	0	0	3	0
60S ribosomal protein L37a;Putative uncharacterized protein;MCG112980, isoform CRA_a;MCG5220;Ribosomal protein L37a;Rpl37a protein	Rpl37a;mCG_112980;mCG_5220	Putative uncharacterized protein	P61514;Q3TLC1;Q3U8M3;Q4VAF2;Q5M9N6;Q9CYW3	4	1	5	0	2.5	2.5
60S ribosomal protein L4;Putative uncharacterized protein;Ribosomal protein L4	Rpl4;mCG_12784	60S ribosomal protein L4	Q9D8E6;Q564E8;Q5ZEY2;Q9CSM5	2	2	0	0	2	0
60S ribosomal protein L8;Putative uncharacterized protein;Ribosomal protein L8	Rpl8	60S ribosomal protein L8	P62918;Q3THC7;Q3UJS0;Q9Z237	3	7	0	0	5	0
63 kDa membrane protein;Cytoskeleton-associated protein 4	Ckap4	Cytoskeleton-associated protein 4	Q8BMK4	2	4	0	0	3	0
Actin, alpha skeletal muscle;Alpha-actin-1;Skeletal muscle alpha-actin mRNA.;Alpha-actin (Aa 40-375);Actin, alpha cardiac muscle 1;Alpha-cardiac actin;Actin alpha cardiac;Actin, alpha, cardiac muscle 1;Putative uncharacterized protein;Alpha-actin (AA 27-375);Actin, aortic smooth muscle;Alpha-actin-2;Actin, gamma-enteric smooth muscle;Alpha-actin-3;Gamma-2-actin;Smooth muscle gamma-actin;Actin, ga…	Acta;Acta1;Actc;Actc1;RP23-230H3.3-001;alpha-cardiac actin;Acta2;Actsa;Actvs;Acta3;Actg2;Actsg;mCG_133573	Actin, alpha skeletal muscle;Actin, alpha cardiac muscle 1;Putative uncharacterized protein;Putative uncharacterized protein;Actin, aortic smooth muscle;Putative uncharacterized protein;Actin, gamma-enteric smooth muscle;Smooth muscle gamma-actin;Uncharact	P68134;Q61264;Q61272;P68033;Q497E4;Q61273;Q61274;Q61275;Q9CXK3;Q3UIJ3;P62737;Q3U122;Q3TG92;P63268;Q3UJ36;Q61852;D3YZY0;D3Z2K3	46	48	0	4	47	2
Actin-binding LIM protein 1;Actin-binding LIM protein family member 1;Ablim1 protein;Actin-binding double zinc finger protein;Putative uncharacterized protein	Ablim;Ablim1;Kiaa0059	actin-binding LIM protein 1 isoform 1;Isoform 1 of Actin-binding LIM protein 1;Uncharacterized protein;Uncharacterized protein;Uncharacterized protein;Uncharacterized protein;Isoform 2 of Actin-binding LIM protein 1;Uncharacterized protein;actin-binding LI	Q8K4G5-3;Q8K4G5;E9QK41;Q8K4G5-1;E9Q9C2;E9Q9C1;Q8K4G5-4;B9EIV0;E9Q9C9;Q9EPW6;E9Q9C0;Q8K4G5-2;E9Q9C8;E9Q9C4;E9Q030;E9Q1E8;E9Q9C7;Q3TAG5;Q3UP03;E9Q9D2;E9Q9D1;E9Q9Q7;Q8K278	4	4	0	0	4	0
Adenine nucleotide translocator 1;ADP,ATP carrier protein 1;ADP,ATP carrier protein, heart/skeletal muscle isoform T1;ADP/ATP translocase 1;mANC1;Solute carrier family 25 member 4;Putative uncharacterized protein	Anc1;Ant1;Slc25a4	ADP/ATP translocase 1	P48962;Q8BVI9	26	30	6	4	28	5
Adenine nucleotide translocator 2;ADP,ATP carrier protein 2;ADP/ATP translocase 2;Solute carrier family 25 member 5;MCG11560;Putative uncharacterized protein;Solute carrier family 25, member 5	Ant2;Slc25a5;mCG_11560;RP23-286I5.1-001	ADP/ATP translocase 2	P51881;B0LAB5;Q545A2	6	3	7	6	4.5	6.5
ADP-ribosylation factor 1;ADP-ribosylation factor 3;Putative uncharacterized protein;ADP-ribosylation factor 2;ADP-ribosylation factor 2, isoform CRA_a	Arf1;Arf3;mCG_18411;Arf2;mCG_19164;RP23-416G21.1-001	ADP-ribosylation factor 1;ADP-ribosylation factor 3;ADP-ribosylation factor 2	P84078;P61205;Q3U344;Q8BSL7;A2A6T7	5	5	5	12	5	8.5
ADP-ribosylation factor 5	Arf5	ADP-ribosylation factor 5	P84084	2	2	1	1	2	1
Alpha-(1,6)-fucosyltransferase;Fucosyltransferase 8;GDP-fucose--glycoprotein fucosyltransferase;GDP-L-Fuc:N-acetyl-beta-D-glucosaminide alpha1,6-fucosyltransferase;Glycoprotein 6-alpha-L-fucosyltransferase	Fut8	Alpha-(1,6)-fucosyltransferase;44 kDa protein	Q9WTS2;Q3UYN7	7	8	0	0	7.5	0
Alpha-actinin cytoskeletal isoform;Alpha-actinin-1;F-actin cross-linking protein;Non-muscle alpha-actinin-1;Actn1 protein;Alpha actinin 1a	Actn1;Actn1a	Alpha-actinin-1;Uncharacterized protein	Q7TPR4;Q99LJ3;A1BN54	5	2	0	0	3.5	0
Alpha-actinin-4;F-actin cross-linking protein;Non-muscle alpha-actinin 4;Putative uncharacterized protein;Actinin alpha 4;Alpha-actinin	Actn4;mCG_2999;FR-17	Alpha-actinin-4;Uncharacterized protein	P57780;Q1A602;Q3UDJ7;Q3ULT2;Q61064;Q8BP35;E9Q2W9;Q61063	24	25	0	0	24.5	0
Alpha-CP1;Heterogeneous nuclear ribonucleoprotein E1;Poly(rC)-binding protein 1	Pcbp1	Poly(rC)-binding protein 1	P60335	5	6	2	2	5.5	2
Alpha-tubulin 1;Alpha-tubulin isotype M-alpha-1;Tubulin alpha-1 chain;Tubulin alpha-1A chain;Alpha-tubulin 3/7;Alpha-tubulin isotype M-alpha-3/7;Tubulin alpha-3 chain;Tubulin alpha-3/alpha-7 chain;MCG129425;MCG13302, isoform CRA_a;Putative uncharacterized protein;Tubulin, alpha 3A;Tubulin, alpha 3B	Tuba1;Tuba1a;Tuba3;Tuba3a;Tuba3b;Tuba7;mCG_129425;mCG_13302;RP24-89F5.1-001	Tubulin alpha-1A chain;Tubulin alpha-3 chain;Putative uncharacterized protein	P68369;P05214;Q5FW91;Q9D9Y2	219	217	60	52	218	56
AMOG;Glial cell adhesion molecule;Sodium/potassium-dependent ATPase subunit beta-2;Sodium/potassium-transporting ATPase subunit beta-2;ATPase, Na+/K+ transporting, beta 2 polypeptide, isoform CRA_b;Putative uncharacterized protein	Atp1b2;mCG_20899	Sodium/potassium-transporting ATPase subunit beta-2	P14231;Q3UR55	1	4	3	3	2.5	3
Arg/Abl-interacting protein 2;Sorbin and SH3 domain-containing protein 2;Sorbs2 protein;Putative uncharacterized protein Sorbs2	Argbp2;Kiaa0777;Sorbs2	Isoform 2 of Sorbin and SH3 domain-containing protein 2;sorbin and SH3 domain-containing protein 2 isoform 1;sorbin and SH3 domain-containing protein 2 isoform 2;Uncharacterized protein;Isoform 5 of Sorbin and SH3 domain-containing protein 2;Uncharacterize	Q3UTJ2-2;Q3UTJ2;B9EKP8;Q3UTJ2-1;B7ZWM6;E9Q0B0;D3Z080;Q3UTJ2-5;B2RXQ9;Q3UTJ2-4;Q3UTJ2-3;E9Q8K9;Q3UTJ2-7;Q3UTJ2-6	4	3	0	0	3.5	0
Argininosuccinate synthase;Citrulline--aspartate ligase	Ass;Ass1;mCG_19004;RP23-442G9.2-001	Argininosuccinate synthase	P16460;Q3UEJ7;Q3UJ34	5	5	3	1	5	2
ATP synthase subunit alpha, mitochondrial;ATP synthase, H+ transporting, mitochondrial F1 complex, alpha subunit, isoform 1, isoform CRA_e;Putative uncharacterized protein Atp5a1	Atp5a1;mCG_18273	ATP synthase subunit alpha, mitochondrial;ATP synthase subunit alpha	Q03265;D3Z6F5	6	11	0	0	8.5	0
ATP synthase subunit gamma, mitochondrial;F-ATPase gamma subunit;ATP synthase gamma chain;ATP synthase gamma-subunit;ATP synthase, H+ transporting, mitochondrial F1 complex, gamma polypeptide 1	Atp5c1;RP23-119N4.1-001;RP23-119N4.1-002;RP23-119N4.1-003;RP23-119N4.1-005;RP23-119N4.1-007;RP23-119N4.1-004	ATP synthase subunit gamma, mitochondrial;ATP synthase gamma chain;ATP synthase subunit gamma, mitochondrial isoform b;Uncharacterized protein;Uncharacterized protein;Uncharacterized protein	Q91VR2;Q3UD06;Q9D9D7;Q9ERA8;A2AKU9;Q8C2Q8;Q9Z1F5;A2AKV3;A2AKV2;A2AKV1	3	2	0	0	2.5	0
ATPase, Na+/K+ transporting, alpha 3 polypeptide;ATPase, Na+/K+ transporting, alpha 3 polypeptide, isoform CRA_c;Na(+)/K(+) ATPase alpha(III) subunit;Sodium pump subunit alpha-3;Sodium/potassium-transporting ATPase subunit alpha-3;Atp1a3 protein	Atp1a3;mCG_7257	Uncharacterized protein;Sodium/potassium-transporting ATPase subunit alpha-3	Q8VCE0;Q6PIC6;Q8CGD9;Q8R0B0;Q8R0E8	15	13	1	1	14	1
ATP-dependent RNA helicase DDX1;DEAD box protein 1;Putative uncharacterized protein;DEAD (Asp-Glu-Ala-Asp) box polypeptide 1	Ddx1	ATP-dependent RNA helicase DDX1	Q91VR5;Q3V1Z7;Q8BKG1;Q922B8	8	8	0	0	8	0
ATP-dependent RNA helicase DDX3X;D1Pas1-related sequence 2;DEAD box protein 3, X-chromosomal;DEAD box RNA helicase DEAD3;Embryonic RNA helicase;Ddx3x protein;DEAD/H (Asp-Glu-Ala-Asp/His) box polypeptide 3, X-linked;Putative uncharacterized protein;Putative ATP-dependent RNA helicase Pl10;DNA segment, Chr 1, Pasteur Institute 1;ATP-dependent RNA helicase DDX3Y;D1Pas1-related sequence 1;DEAD box pr…	D1Pas1-rs2;Ddx3;Ddx3x;Dead3;Erh;RP23-158L19.4-001;D1Pas1;Pl10;mCG_49293;D1Pas1-rs1;Ddx3y;Dead2	ATP-dependent RNA helicase DDX3X;Putative ATP-dependent RNA helicase Pl10;ATP-dependent RNA helicase DDX3Y	Q62167;B7ZWF1;B9EKE9;Q3TQX5;P16381;B9EIA2;Q62095;Q3TUR4;Q3U484	7	6	0	0	6.5	0
ATP-dependent RNA helicase DDX48;ATP-dependent RNA helicase eIF4A-3;DEAD box protein 48;Eukaryotic initiation factor 4A-III;Eukaryotic translation initiation factor 4A isoform 3;Putative uncharacterized protein Gm5580;Eukaryotic translation initiation factor 4A, isoform 3	Ddx48;Eif4a3;Gm5580;RP23-13O17.1-003	Eukaryotic initiation factor 4A-III;predicted gene, EG668137;Uncharacterized protein;Uncharacterized protein;eukaryotic initiation factor 4A-III-like	Q91VC3;D3YU49;E9PV04;A2AFK7	3	4	0	1	3.5	0.5
ATP-dependent RNA helicase eIF4A-1;Eukaryotic initiation factor 4A-I;Putative uncharacterized protein;Eif4a1 protein;Eukaryotic translation initiation factor 4A1;ATP-dependent RNA helicase eIF4A-2;Eukaryotic initiation factor 4A-II;Eukaryotic translation initiation factor 4A2;Eukaryotic translation initiation factor 4A2, isoform CRA_d	Ddx2a;Eif4a;Eif4a1;RP23-422L16.20-001;Ddx2b;Eif4a2;mCG_128248	Eukaryotic initiation factor 4A-I;eukaryotic initiation factor 4A-I isoform 2;Isoform 2 of Eukaryotic initiation factor 4A-II;Isoform 1 of Eukaryotic initiation factor 4A-II;eukaryotic initiation factor 4A-II isoform c	P60843;Q3TFG3;Q3TGK7;Q3U8I0;Q3UXC2;Q4FZL1;Q5F2A7;Q99LR0;Q3TLL6;Q3TSJ4;Q78WR5;P10630-2;P10630;P10630-1;Q52KC1;Q8BTU6	4	4	2	2	4	2
B-cell receptor-associated protein 32;Prohibitin;Putative uncharacterized protein	Phb;RP23-17C2.2-002	Prohibitin;Uncharacterized protein;Putative uncharacterized protein (Fragment)	P67778;Q5SQG5;Q3TV00	97	102	4	6	99.5	5
B-cell receptor-associated protein BAP37;Prohibitin-2;Repressor of estrogen receptor activity;Prohibitin 2;Putative uncharacterized protein	Bap;Bcap37;Phb2;Rea	Prohibitin-2;Uncharacterized protein	O35129;Q3V235;F6QPR1	112	134	4	2	123	3
Bcl-2-like protein 13;Bcl-rambo;Protein Mil1;Putative uncharacterized protein	Bcl2l13;Mil1	Bcl-2-like protein 13	P59017;Q3TNR7;Q3UGC5	1	3	1	1	2	1
Beta III spectrin;Putative uncharacterized protein;Spectrin beta 3;Spnb3 protein;MKIAA0302 protein	Spnb3;mCG_8401;mKIAA0302	Putative uncharacterized protein	O35411;Q3UGZ4;Q68FG2;Q68FM2;Q6A087;Q80ZK2	4	2	0	0	3	0
Beta-A3/A1-crystallin;Beta-A3/A1 crystallin protein;Crystallin, beta A1;Putative uncharacterized protein;Beta-A1-crystallin;Beta-crystallin A1	Cryba1;mCG_10833;RP23-273P3.7-001	Uncharacterized protein;Uncharacterized protein;Beta-crystallin A1	Q61445;Q9QXC6;E9Q7J6;Q8BNB5;P02525	0	0	2	3	0	2.5
Beta-actin-like protein 2;Kappa-actin	Actbl2	Beta-actin-like protein 2	Q8BFZ3	7	4	0	0	5.5	0
Beta-II spectrin;Embryonic liver fodrin;Fodrin beta chain;Spectrin beta chain, brain 1;Spectrin, non-erythroid beta chain 1;Putative uncharacterized protein;Spnb2 protein;Brain beta-spectrin;MKIAA4049 protein	Elf;Spnb2;Spnb-2;Sptb2;Sptbn1;mKIAA4049	Isoform 1 of Spectrin beta chain, brain 1;Isoform 2 of Spectrin beta chain, brain 1;MKIAA4049 protein	Q62261-1;Q62261;Q8BQ35;Q8R1C2;Q62261-2;Q3TTX2;Q3TZN6;Q8C509;P70435;Q5DTR4	40	40	0	0	40	0
Bifunctional aminoacyl-tRNA synthetase;Glutamate--tRNA ligase;Glutamyl-tRNA synthetase;Proline--tRNA ligase;Prolyl-tRNA synthetase;Glutamyl-prolyl-tRNA synthetase;Putative uncharacterized protein	Eprs;Qprs	Bifunctional aminoacyl-tRNA synthetase	Q8CGC7;B9EIU1;Q3TLK2;Q8BTR1;Q9CRF9	3	2	0	0	2.5	0
Brain protein F52;Macrophage myristoylated alanine-rich C kinase substrate;MARCKS-like protein 1;MARCKS-related protein;MARCKS-like 1;MCG12234, isoform CRA_c	Marcksl1;Mlp;Mrp;mCG_12234;RP23-209C6.6-001	MARCKS-related protein	P28667;B2KGE6	2	2	0	0	2	0
Butyrate-induced protein 1;Protein tyrosine phosphatase-like protein PTPLAD1;Protein-tyrosine phosphatase-like A domain-containing protein 1	Ptplad1	3-hydroxyacyl-CoA dehydratase 3	Q8K2C9	2	4	0	0	3	0
C2 domain-containing protein 2-like;Transmembrane protein 24;Putative uncharacterized protein;MKIAA0285 protein	C2cd2l;Tmem24;mKIAA0285	C2 domain-containing protein 2-like;Uncharacterized protein	Q80X80;Q3U590;Q8CAA2;E9PZE4;Q80U48	2	3	0	0	2.5	0
Calcium/calmodulin-dependent protein kinase type II subunit delta;Putative uncharacterized protein;Calcium/calmodulin-dependent protein kinase II delta	Camk2d;Kiaa4163	Uncharacterized protein;Isoform 4 of Calcium/calmodulin-dependent protein kinase type II subunit delta;calcium/calmodulin-dependent protein kinase type II subunit delta isoform 1;Isoform 1 of Calcium/calmodulin-dependent protein kinase type II subunit delt	E9Q1T1;E9Q2E8;Q6PHZ2-5;Q6PHZ2;E9QM47;E9Q1V9;Q6PHZ2-1;Q6PHZ2-4;E9Q1W0;E9PXV3;Q6PHZ2-2;Q8C8X9;Q8CCM0;F7A856;O70459;F6RWZ9;Q3V1X9	2	4	0	0	3	0
Calcium-binding mitochondrial carrier protein Aralar1;Mitochondrial aspartate glutamate carrier 1;Solute carrier family 25 member 12	Aralar1;Slc25a12	Calcium-binding mitochondrial carrier protein Aralar1	Q8BH59	4	3	0	0	3.5	0
Capping protein (Actin filament) muscle Z-line, beta;CAPZB3;Capping protein beta 3 subunit;Putative uncharacterized protein;CapZ beta;F-actin-capping protein subunit beta;Capping protein (Actin filament) muscle Z-line, beta, isoform CRA_c;Capping protein (Actin filament) muscle Z-line, beta, isoform CRA_a;Capping protein (Actin filament) muscle Z-line, beta, isoform CRA_b	Capzb;RP23-247I1.3-004;Cappb1;mCG_122335;RP23-247I1.3-001;RP23-247I1.3-006;RP23-247I1.3-002;RP23-247I1.3-011	Uncharacterized protein;Isoform 2 of F-actin-capping protein subunit beta;Uncharacterized protein;Isoform 1 of F-actin-capping protein subunit beta;Capping protein (Actin filament) muscle Z-line, beta	A2AMV7;P97856;Q3TVK4;P47757-2;P47757;Q3TRH8;Q923G3;A2AMW0;P47757-1;A2AMV5;A2AMV9;F7CAZ6	7	5	0	0	6	0
Caprin-1;Cytoplasmic activation- and proliferation-associated protein 1;GPI-anchored membrane protein 1;GPI-anchored protein p137;Membrane component chromosome 11 surface marker 1;Putative uncharacterized protein;Caprin1 protein;Cell cycle associated protein 1;RNA granule protein 105	Caprin1;G5E5;Gpiap;Gpiap1;Gpip137;M11s1;RP23-266F3.4-016;rng105	Caprin-1;caprin-1 isoform b;caprin-1 isoform c	Q60865;Q3TEY4;Q3TTW8;Q8CD82;A1L0T9;A2BH48;A9CYP7;F6YP03;Q3UFZ6	5	3	0	0	4	0
CapZ alpha-2;F-actin-capping protein subunit alpha-2;Putative uncharacterized protein;Capping protein (Actin filament) muscle Z-line, alpha 2, isoform CRA_c;F-actin capping protein alpha-2 subunit	Cappa2;Capza2;mCG_13469	F-actin-capping protein subunit alpha-2;Uncharacterized protein	P47754;Q3UBZ3;Q3UCD2;Q5DQJ3;D6RCW7;Q3U7G3	3	4	1	0	3.5	0.5
CCAAT-binding transcription factor I subunit A;DNA-binding protein B;Enhancer factor I subunit A;Nuclease-sensitive element-binding protein 1;Y-box transcription factor;Y-box-binding protein 1;Putative uncharacterized protein;Y box protein 1;MYB-1a;MYB-1b;Y box transcription factor	Msy1;Msy-1;Nsep1;Yb1;Ybx1;RP24-363D14.2-001;RP24-363D14.2-004	Nuclease-sensitive element-binding protein 1;Y box protein 1	P62960;Q3UBT1;Q60950;Q60951;Q71V06;Q810K5;Q8BRJ5;A2BGG7	6	5	0	0	5.5	0
CDP-DAG synthase 2;CDP-DG synthase 2;CDP-diacylglycerol synthase 2;CDP-diglyceride pyrophosphorylase 2;CDP-diglyceride synthase 2;CTP:phosphatidate cytidylyltransferase 2;Phosphatidate cytidylyltransferase 2;Phosphatidate cytidylyltransferase;CDP-diacylglycerol synthase (Phosphatidate cytidylyltransferase) 2;Cds2 protein;Putative uncharacterized protein	Cds2;mCG_15177;RP23-33N15.3-001;RP23-33N15.3-002;RP23-33N15.3-003	Phosphatidate cytidylyltransferase 2;Phosphatidate cytidylyltransferase;Uncharacterized protein	Q99L43;A2AMQ4;A2AMQ5;Q8BX08;Q6PBC0	3	3	0	0	3	0
Cellular myosin heavy chain, type A;Myosin heavy chain 9;Myosin heavy chain, non-muscle IIa;Myosin-9;Non-muscle myosin heavy chain A;Non-muscle myosin heavy chain IIa;Putative uncharacterized protein;Myh9 protein	Myh9	Myosin-9	Q8VDD5;Q3UFT0;Q7TQJ6;Q811J9;Q99JJ3	115	89	6	1	102	3.5
Cholesterol-regulated 39 kDa protein;Dimethylallyltranstransferase;Farnesyl diphosphate synthase;Farnesyl pyrophosphate synthase;Geranyltranstransferase;Putative uncharacterized protein;Fdps protein;MCG17543, isoform CRA_b;Farnesyl diphosphate synthetase	Fdps;mCG_17543	Farnesyl pyrophosphate synthase	Q920E5;Q3TMB3;Q3US29;Q4FJN9;Q5M8R9	2	2	5	3	2	4
Ciliary rootlet coiled-coil protein;Rootletin;Ciliary rootlet coiled-coil, rootletin	Crocc;Kiaa0445;RP23-183L1.6-001	Isoform 1 of Rootletin;Isoform 3 of Rootletin;Isoform 2 of Rootletin	Q8CJ40-1;Q8CJ40;Q8CJ40-3;Q8CJ40-2;A2AA80	169	191	0	0	180	0
Cingulin;Putative uncharacterized protein Cgn	Cgn;Kiaa1319	cingulin;Uncharacterized protein	P59242-1;P59242;E9QMC1;P59242-2;D3YUW7	1	4	0	0	2.5	0
Clasp2 protein;CLIP associating protein 2;Putative uncharacterized protein;CLIP-associating protein 2;Cytoplasmic linker-associated protein 2	Clasp2;Kiaa0627	CLIP-associating protein 2 c;Uncharacterized protein;CLIP-associating protein 2 isoform b;CLIP-associating protein 2 isoform a;Uncharacterized protein	E9QB05;B9EJA4;A2RRR3;Q08EB6;E9Q8N5;Q3UF57;Q8BRT1-1;Q8BRT1;Q08EB5	3	1	0	0	2	0
Clathrin, heavy polypeptide (Hc);MKIAA0034 protein;Clathrin heavy chain 1;Putative uncharacterized protein;Cltc protein	Cltc;RP23-366M19.3-006;mKIAA0034	Uncharacterized protein;Clathrin heavy chain 1	Q5SXR6;Q80U89;Q68FD5;Q3TAN1;Q3TJ98;Q3TYQ2;Q3U0H2;Q3UPJ3;Q8K2I5	7	4	0	0	5.5	0
Cofilin, non-muscle isoform;Cofilin-1;Cofilin 1, non-muscle;Putative uncharacterized protein	Cfl1;mCG_11768	Putative uncharacterized protein;cofilin-1-like;Uncharacterized protein	P18760;F8WGL3;Q544Y7;Q9CX22;E9Q1T2	3	2	3	4	2.5	3.5
Collapsin response mediator protein 4A;Dihydropyrimidinase-related protein 3;Unc-33-like phosphoprotein 1;Putative uncharacterized protein;Putative uncharacterized protein Dpysl3	Dpysl3;Drp3;Ulip	Uncharacterized protein;Dihydropyrimidinase-related protein 3;Uncharacterized protein;Uncharacterized protein	E9PWE8;Q71H74;Q62188;Q3TAS8;Q3TT92;D3YUS0	3	3	1	0	3	0.5
Complex III subunit 2;Core protein II;Cytochrome b-c1 complex subunit 2, mitochondrial;Ubiquinol-cytochrome-c reductase complex core protein 2	Uqcrc2	Cytochrome b-c1 complex subunit 2, mitochondrial	Q9DB77	11	10	2	1	10.5	1.5
Conventional kinesin heavy chain;Kinesin-1 heavy chain;Ubiquitous kinesin heavy chain;Kinesin heavy chain isoform 5A;Kinesin heavy chain neuron-specific 1;Neuronal kinesin heavy chain;Kinesin heavy chain;Kif5a protein;Putative uncharacterized protein;Kinesin heavy chain isoform 5C;Kinesin heavy chain neuron-specific 2;MKIAA0531 protein	Khcs;Kif5b;Kns1;Kiaa4086;Kif5;Kif5a;Nkhc1;Kif5c;Nkhc2;mKIAA0531	Kinesin-1 heavy chain;Kinesin heavy chain isoform 5A;Kinesin heavy chain isoform 5C	Q61768;P33175;O70402;Q05CD7;Q3US62;P28738;Q3TY51;Q8CHF1	3	3	0	0	3	0
C-terminal-binding protein 2;Putative uncharacterized protein;C-terminal binding protein 2, isoform CRA_c;Ctbp2 protein;C-terminal binding protein 2, isoform CRA_b	Ctbp2;mCG_15820	Isoform 2 of C-terminal-binding protein 2;Isoform 1 of C-terminal-binding protein 2;Uncharacterized protein;Uncharacterized protein;Uncharacterized protein	P56546-2;P56546;Q3UIX8;P56546-1;Q3UGL5;Q91YZ2;E9PWQ9;E9Q0T4	3	1	0	0	2	0
CTP synthase 1;CTP synthetase 1;UTP--ammonia ligase 1;Cytidine 5-triphosphate synthase;Cytidine 5-triphosphate synthase, isoform CRA_a;Putative uncharacterized protein	Ctps;mCG_122871;RP23-106K5.3-001	CTP synthase 1	P70698;B1AS53;Q3TPP2	18	0	11	0	9	5.5
Cytoplasmic dynein 1 heavy chain 1;Cytoplasmic dynein heavy chain 1;Dynein heavy chain, cytosolic;Cytoplasmic dynein heavy chain;Putative uncharacterized protein;MKIAA0325 protein;Dync1h1 protein	Dhc1;Dnch1;Dnchc1;Dyhc;Dync1h1;mKIAA0325	Cytoplasmic dynein 1 heavy chain 1	Q9JHU4;O08821;O70182;Q3TAZ3;Q3UA73;Q80U36;Q8C6T5;Q923F5	3	3	0	0	3	0
Cytospin-A;SPECC1-like protein;Cytospin A;Putative uncharacterized protein;Cytsa protein	Cytsa;Kiaa0376;Specc1l	cytospin-A isoform a;Cytospin-A	Q2KN98;Q6GQV8;Q8C714;Q8C9Q9;Q8CI53	2	4	0	0	3	0
DEAD (Asp-Glu-Ala-Asp) box polypeptide 17, isoform CRA_a;Putative uncharacterized protein;DEAD box protein 17;Probable ATP-dependent RNA helicase DDX17	Ddx17;mCG_13126	probable ATP-dependent RNA helicase DDX17 isoform 1;Isoform 1 of Probable ATP-dependent RNA helicase DDX17;Isoform 2 of Probable ATP-dependent RNA helicase DDX17	Q3U741;Q501J6-1;Q501J6;Q3TU25;Q501J6-2	4	2	0	0	3	0
DEAD (Asp-Glu-Ala-Asp) box polypeptide 5;Putative uncharacterized protein;Ddx5 protein;MCG2872, isoform CRA_a;DEAD box protein 5;DEAD box RNA helicase DEAD1;Probable ATP-dependent RNA helicase DDX5;RNA helicase p68;P68 RNA helicase	Ddx5;mCG_2872;RP23-247J12.4-001;Tnz2;RP23-247J12.4-003;Hlr1	Putative uncharacterized protein;Probable ATP-dependent RNA helicase DDX5;probable ATP-dependent RNA helicase DDX5-like	A1L333;Q3UXW3;Q3V0Z8;Q5U222;Q8BTS0;Q921Y3;Q9CSD9;Q61656;B1ARB9;O35662	18	15	0	1	16.5	0.5
Desmoplakin III;Desmoplakin-3;Junction plakoglobin	Jup;mCG_20537;RP23-392I3.6-001	Junction plakoglobin	Q02257;A2A4H7	1	1	16	11	1	13.5
Developmentally-regulated brain protein;Drebrin;Drebrin 1;Putative uncharacterized protein	Dbn1;Drba;RP23-211O9.1-002	Isoform A of Drebrin;drebrin isoform 2;Isoform E2 of Drebrin;Isoform A2 of Drebrin	Q9QXS6-1;Q9QXS6;Q9QXS6-3;Q3TRK3;Q9QXS6-2	34	35	1	0	34.5	0.5
Dlxin-1;MAGE-D1 antigen;Melanoma-associated antigen D1;Neurotrophin receptor-interacting MAGE homolog;Melanoma antigen, family D, 1;Melanoma antigen, family D, 1, isoform CRA_a;Putative uncharacterized protein;Maged1 protein;MFLJ00163 protein	Maged1;Nrage;mCG_113956;RP23-272D10.5-001;mFLJ00163	Melanoma-associated antigen D1;Uncharacterized protein (Fragment)	Q9QYH6;B1ASQ5;Q3UIL5;Q3UXM3;Q8K2H5;Q91W72;F6YTL0;Q571N9	1	3	0	0	2	0
DNA-binding p52/p100 complex, 100 kDa subunit;Polypyrimidine tract-binding protein-associated-splicing factor;Splicing factor, proline- and glutamine-rich;Putative uncharacterized protein;Sfpq protein;PTB-associated splicing factor	Sfpq	Splicing factor, proline- and glutamine-rich	Q8VIJ6;Q3TZL2;Q7TMH7;Q810V5;Q9Z1Q0	5	1	1	0	3	0.5
DnaJ (Hsp40) homolog, subfamily B, member 12, isoform CRA_d;Putative uncharacterized protein;DnaJ homolog subfamily B member 12;mDj10	Dnajb12;mCG_11302	Uncharacterized protein;DnaJ homolog subfamily B member 12;Uncharacterized protein	Q8C4C9;Q9QYI4;D6RHR9	3	2	0	0	2.5	0
eEF-1B gamma;Elongation factor 1-gamma;Eukaryotic translation elongation factor 1 gamma;MCG17832, isoform CRA_b;Putative uncharacterized protein;Eef1g protein	Eef1g;mCG_17832	Elongation factor 1-gamma	Q9D8N0;Q4FZK2;Q8R1N8	1	3	0	1	2	0.5
Elongation factor 1-alpha 1;Elongation factor Tu;Eukaryotic elongation factor 1 A-1;Elongation factor 1-alpha;Eef1a1 protein;Elongation factor 1-alpha 2;Eukaryotic elongation factor 1 A-2;Statin-S1;Putative uncharacterized protein Eef1a1	Eef1a;Eef1a1;mCG_15232;Eef1a2;Eef1al;Stn;RP23-401L17.3-001	Elongation factor 1-alpha 1;Elongation factor 1-alpha 2;Uncharacterized protein;Uncharacterized protein	P10126;Q3TII3;Q3UA81;Q3UZQ3;Q4FZE5;Q58E64;P62631;B7ZBW3;D3YZ68;D3Z3I8	23	17	14	12	20	13
Emerin;Putative uncharacterized protein	Emd;Sta;mCG_21217;RP23-436K3.2-004;RP23-436K3.2-002	Emerin;25 kDa protein;Uncharacterized protein;Uncharacterized protein	O08579;Q3TIH6;Q3UJP3;B7FAU5;Q3THM8	1	3	0	0	2	0
Ensconsin;Epithelial microtubule-associated protein of 115 kDa;Microtubule-associated protein 7;Putative uncharacterized protein Mtap7	Map7;Mtap7	ensconsin isoform 2;Isoform 2 of Ensconsin;Uncharacterized protein;ensconsin isoform 1	O88735-1;O88735;D3YWN7;O88735-2;E9QMU3	3	3	0	0	3	0
Epithelial protein lost in neoplasm;LIM domain and actin-binding protein 1;Putative uncharacterized protein	D15Ertd366e;Eplin;Lima1	Isoform Beta of LIM domain and actin-binding protein 1;Isoform Alpha of LIM domain and actin-binding protein 1	Q9ERG0-1;Q9ERG0;Q8BT15;Q8C3R7;Q8C7S2;Q9ERG0-2;Q8CD09	3	1	0	0	2	0
Erythrocyte protein band 4.1;4.1R;Band 4.1;Protein 4.1	Epb4.1;RP23-13A13.5-008;Epb41;Kiaa4056;RP23-13A13.5-006;RP23-13A13.5-007;RP23-13A13.5-005;RP23-13A13.5-003;RP23-13A13.5-010	Uncharacterized protein;Isoform 1 of Protein 4.1;Uncharacterized protein;Isoform 2 of Protein 4.1;Uncharacterized protein;Uncharacterized protein;protein 4.1 isoform 3	A2A841;P48193-1;P48193;B6ZHC8;A2AD32;E9PWN6;P48193-2;A2A840;A2A842;A2A839;A2A838	1	3	0	0	2	0
Erythrocyte protein band 4.1-like 2;Putative uncharacterized protein;Protein 4.1G;Band 4.1-like protein 2;Generally expressed protein 4.1;Epb4.1l2 protein;Erythrocyte protein band 4.1-like 2, isoform CRA_c;4.1G protein	Epb4.1l2;EPB4.1L2;Epb41l2;EBP4.1L2;mCG_142545	band 4.1-like protein 2;Band 4.1-like protein 2;Uncharacterized protein;Putative uncharacterized protein;Uncharacterized protein;Uncharacterized protein;Uncharacterized protein	B6ZHD0;Q3UNQ6;Q80UE3;O70318;Q7TPN6;Q80UE5;Q8BSR4;Q8C928;B6ZHC5;B6ZHC7;Q80UE4;B6ZHC6;Q811B2;Q8CGJ6;E9Q4H2;Q811C0	5	2	0	0	3.5	0
Eukaryotic translation initiation factor 4B;Putative uncharacterized protein;Eif4b protein	Eif4b	Eukaryotic translation initiation factor 4B;Uncharacterized protein	Q8BGD9;Q3THB0;Q3TLQ9;Q3TSY9;Q3UGC0;Q922K6;B2RWE8;Q3TDD8	2	2	0	0	2	0
Ewing sarcoma breakpoint region 1;RNA-binding protein EWS;Putative uncharacterized protein	Ewsr1;RP23-338J18.1-009;Ews;Ewsh;RP23-338J18.1-007;RP23-338J18.1-004	Uncharacterized protein;RNA-binding protein EWS;Uncharacterized protein;Uncharacterized protein	Q5SUS9;Q61545;Q3UI30;Q6NVA3;Q9CRS5;Q5SUT0;Q3UGI7;Q5SUS8	3	3	0	0	3	0
Excitatory amino acid transporter 1;Glial high affinity glutamate transporter;High-affinity neuronal glutamate transporter;Sodium-dependent glutamate/aspartate transporter 1;Solute carrier family 1 member 3;Putative uncharacterized protein;Solute carrier family 1 (Glial high affinity glutamate transporter), member 3;Glutamate/aspartate transporter	Eaat1;Gmt1;Slc1a3;mCG_3300	Excitatory amino acid transporter 1	P56564;Q543U3;Q8C3T7;Q8C7W8;Q99NG1	4	4	0	0	4	0
G(x) alpha chain;Guanine nucleotide-binding protein G(z) subunit alpha;Gz-alpha;Putative uncharacterized protein;Guanine nucleotide binding protein, alpha z subunit, isoform CRA_a	Gnaz;mCG_5989	Guanine nucleotide-binding protein G(z) subunit alpha	O70443;Q3UYF9;Q542R8	2	2	0	0	2	0
Gamma-tropomyosin;Tropomyosin alpha-3 chain;Tropomyosin-3;Putative uncharacterized protein;Tpm3 protein;Putative uncharacterized protein Tpm3;Putative uncharacterized protein ENSMUSP00000072197	Tpm3;Tpm5;Tpm-5	Uncharacterized protein;Isoform 2 of Tropomyosin alpha-3 chain;Uncharacterized protein;Uncharacterized protein;Uncharacterized protein	E9Q7Q3;P21107-2;P21107;Q3TJ53;Q58E70;Q8C7C3;D3Z6I8;D3Z2H9	3	2	0	0	2.5	0
Glutamate/H(+) symporter 1;Mitochondrial glutamate carrier 1;Solute carrier family 25 member 22;Glutamate/H(+) symporter 2;Mitochondrial glutamate carrier 2;Solute carrier family 25 member 18;Slc25a22 protein	Gc1;Slc25a22;Gc2;Slc25a18	Mitochondrial glutamate carrier 1;Uncharacterized protein;Uncharacterized protein;Isoform 1 of Mitochondrial glutamate carrier 2;Isoform 2 of Mitochondrial glutamate carrier 2;Uncharacterized protein (Fragment);Uncharacterized protein;Uncharacterized prote	Q9D6M3;E9PY45;E9PV90;Q9DB41-1;Q9DB41;Q9DB41-2;F6UUQ1;E9Q6M6;E9Q579;Q80X52	2	6	0	1	4	0.5
Glutathione S-transferase GT9.3;Glutathione S-transferase Mu 3;GST class-mu 3	Gstm3	Glutathione S-transferase Mu 3	P19639	5	7	3	1	6	2
Glyceraldehyde-3-phosphate dehydrogenase;Glyceraldehyde-3-phosphate-dehydrogenase;GAPDH;Putative uncharacterized protein;Gapdh protein;Putative uncharacterized protein Gm10291;Putative uncharacterized protein Gm7293;Putative uncharacterized protein ENSMUSP00000100794;Putative uncharacterized protein ENSMUSP00000050698;Putative uncharacterized protein Gm10290	Gapd;Gapdh;GAPDH;mCG_134295;380687;ENSMUSG00000068459;OTTMUSG00000017911;AK190093;ENSMUSG00000071343;Gm10481;ENSMUSG00000070490;Gm10291;Gm7293;Gm10290	glyceraldehyde-3-phosphate dehydrogenase-like isoform 1;Glyceraldehyde-3-phosphate dehydrogenase;Glyceraldehyde-3-phosphate dehydrogenase;Glyceraldehyde-3-phosphate dehydrogenase;Glyceraldehyde-3-phosphate dehydrogenase;Glyceraldehyde-3-phosphate dehydroge	P16858;D2KHZ9;Q6IWE3;E9PX42;E9QAC7;E9Q1S8;E9Q5U3;E9PX72;E9PXL6;E9PZL2;E9Q9E5;E9Q0E3;F6ZQM8;F8WJL5;Q2VWQ4;Q3TUZ9;Q4VBD1;D3YUV0;D3YYI5;E9PZH9;D3YU05;D3Z0Z9;E9PYX4;E9Q1F8;D3YV03	36	46	15	17	41	16
Guanine nucleotide-binding protein G(I)/G(S)/G(T) subunit beta-1;Transducin beta chain 1;Beta1 subnuit of GTP-binding protein;Beta1 subunit of GTP-binding protein;Guanine nucleotide binding protein, beta 1;Guanine nucleotide binding protein, beta 1, isoform CRA_b;Putative uncharacterized protein;G-protein beta subunit;G protein subunit beta-2;Guanine nucleotide-binding protein G(I)/G(S)/G(T) subu…	Gnb1;mCG_23363;RP23-183D11.1-001;Gnb2;mCG_6858;Gnb4;Gnb3;GNB3;mCG_134314	Uncharacterized protein;Guanine nucleotide-binding protein G(I)/G(S)/G(T) subunit beta-1;Guanine nucleotide-binding protein G(I)/G(S)/G(T) subunit beta-2;Uncharacterized protein;Guanine nucleotide-binding protein subunit beta-4;Guanine nucleotide-binding p	E9QKR0;P62874;Q3TQ70;Q3U1B1;Q61621;P62880;Q3U9V4;D3YZX3;P29387;Q3THF3;Q3TY18;Q3U2F9;Q61011;Q54AE3;Q8BMQ1;E9PWM7;D3Z1M1;D3Z1T4	2	4	1	0	3	0.5
Guanine nucleotide-binding protein G(o) subunit alpha;Guanine nucleotide binding protein, alpha o, isoform CRA_b;Putative uncharacterized protein;Putative uncharacterized protein Gnao1	Gna0;Gnao;Gnao1;mCG_14665	Isoform Alpha-2 of Guanine nucleotide-binding protein G(o) subunit alpha;Isoform Alpha-1 of Guanine nucleotide-binding protein G(o) subunit alpha;Uncharacterized protein	P18872-2;P18872;P18872-1;Q543S2;D3Z2M7	3	2	1	2	2.5	1.5
Heat shock 70 kDa protein 8;Heat shock cognate 71 kDa protein;Hspa8 protein;Putative uncharacterized protein;Heat shock cognate hsc73	Hsc70;Hsc73;Hspa8	Heat shock cognate 71 kDa protein;Uncharacterized protein	P63017;Q3KQJ4;Q3TB63;Q3TEK2;Q3TF16;Q3TH04;Q3TH56;Q3TQ13;Q3TRH3;Q3TZJ3;Q3U9L2;Q3UBA6;Q3UDS0;Q3ULM1;Q3UBR0;Q3UXU1;Q504P4;Q9QZ38	10	12	2	3	11	2.5
Heat shock 84 kDa;Heat shock protein HSP 90-beta;Tumor-specific transplantation 84 kDa antigen;Heat shock protein 84b;Heat shock protein 90 alpha (Cytosolic), class B member 1;MCG18238;Putative uncharacterized protein;Hsp90ab1 protein	Hsp84;Hsp84-1;Hsp90ab1;Hspcb;Hsp84b;mCG_18238	Heat shock protein HSP 90-beta	P11499;Q71LX8;Q80YC2;Q811H6	4	4	1	0	4	0.5
Heat shock 86 kDa;Heat shock protein HSP 90-alpha;Tumor-specific transplantation 86 kDa antigen;Hsp90aa1 protein;Putative uncharacterized protein;Heat shock protein 90, alpha (Cytosolic), class A member 1;Heat shock protein 90kDa alpha (Cytosolic), class A member 1;MCG14932, isoform CRA_b	Hsp86;Hsp86-1;Hsp90aa1;Hspca;mCG_14932;RP23-60K23.1-001	Heat shock protein HSP 90-alpha	P07901;A0PJ91;Q3TJU7;Q3TKA2;Q3TKB9;Q3TKG0;Q3UIF3;Q80Y52;Q8C2A9;Q8C5U3	14	14	7	3	14	5
Heterogeneous nuclear ribonucleoprotein A3;Putative uncharacterized protein;MCG1305, isoform CRA_b;Hnrpa3 protein;MCG1305, isoform CRA_d;MCG48756;EG627828 protein	Hnrnpa3;Hnrpa3;hnRNPA3;mCG_1305;RP23-374O4.1-002;mCG_48756;RP23-374O4.1-001;EG627828;Gm6793;RP23-374O4.1-003	Isoform 1 of Heterogeneous nuclear ribonucleoprotein A3;heterogeneous nuclear ribonucleoprotein A3-like;Isoform 2 of Heterogeneous nuclear ribonucleoprotein A3;heterogeneous nuclear ribonucleoprotein A3-like;Uncharacterized protein;heterogeneous nuclear ri	Q8BG05-1;Q8BG05;Q3UZG3;Q5FB19;Q8BG05-2;Q0VG47;Q58E39;Q5U3M2;Q6PFA7;B2RXM2;A2AL12;Q6P6I7;E9Q7H5;F8VPW0	4	5	0	0	4.5	0
Heterogeneous nuclear ribonucleoprotein F;Heterogeneous nuclear ribonucleoprotein F, N-terminally processed;Hnrpf protein	Hnrnpf;Hnrpf	Isoform 1 of Heterogeneous nuclear ribonucleoprotein F;Isoform 2 of Heterogeneous nuclear ribonucleoprotein F	Q9Z2X1-1;Q9Z2X1;Q8R582;Q9Z2X1-2	2	2	1	0	2	0.5
Heterogeneous nuclear ribonucleoprotein H1;Putative uncharacterized protein;Heterogeneous nuclear ribonucleoprotein H;Heterogeneous nuclear ribonucleoprotein H, N-terminally processed;Heterogeneous nuclear ribonucleoprotein H1, isoform CRA_d	Hnrnph1;Hnrph1;RP23-121P11.1-006;Hnrph;mCG_67961;RP23-121P11.1-005	Uncharacterized protein;Heterogeneous nuclear ribonucleoprotein H	Q8C2Q7;O35737;Q3TNG9;Q811L7	6	7	3	6	6.5	4.5
Heterogeneous nuclear ribonucleoprotein K;Putative uncharacterized protein;Hnrpk protein;Putative uncharacterized protein ENSMUSP00000095927;Putative uncharacterized protein ENSMUSP00000088990	Hnrnpk;Hnrpk	Isoform 1 of Heterogeneous nuclear ribonucleoprotein K;Isoform 2 of Heterogeneous nuclear ribonucleoprotein K;Putative uncharacterized protein;Uncharacterized protein;Uncharacterized protein;Uncharacterized protein	P61979-1;P61979;Q3TG17;Q3TJ38;Q3TL71;Q3TUA1;P61979-2;Q5FWJ5;E9PVM4;Q3U6X2;Q3U9Q3;P61979-3;B2M1R6;E9Q8D6;D3YWG1;D3Z5X4	23	19	1	4	21	2.5
Heterogeneous nuclear ribonucleoprotein M;Heterogeneous nuclear ribonucleoprotein M, isoform CRA_c;Putative uncharacterized protein;MKIAA4193 protein	Hnrnpm;Hnrpm;mCG_22515;RP24-225N8.1-001;RP24-225N8.1-002;mKIAA4193;RP24-225N8.1-003;RP24-225N8.1-004	Isoform 1 of Heterogeneous nuclear ribonucleoprotein M;Isoform 2 of Heterogeneous nuclear ribonucleoprotein M;Uncharacterized protein;Uncharacterized protein	Q9D0E1-1;Q9D0E1;B8JK30;Q3TL61;Q9D0E1-2;E9Q0P7;Q3THB3;Q3TQ66;Q3TW40;Q3UCL9;Q570Z0;B8JK32;B8JK33	62	69	5	1	65.5	3
Heterogeneous nuclear ribonucleoprotein U;Scaffold attachment factor A;Heterogenous nuclear ribonucleoprotein U;Putative uncharacterized protein	Hnrnpu;Hnrpu;hnRNP U	Heterogeneous nuclear ribonucleoprotein U;Putative uncharacterized protein	Q8VEK3;O88568;Q3TGN5;Q3TVV6;Q3TWN5;Q3TXW2;Q3ULH5;Q8C290;Q3TS50;Q9R205	6	10	0	0	8	0
Heterogeneous nuclear ribonucleoprotein U-like protein 2;MLF1-associated nuclear protein	Hnrnpul2;Hnrpul2;Manp	Uncharacterized protein;Heterogeneous nuclear ribonucleoprotein U-like protein 2	F8VPM4;Q00PI9	3	2	0	0	2.5	0
Heterogeneous nuclear ribonucleoproteins A2/B1;Putative uncharacterized protein;Heterogeneous nuclear ribonucleoprotein A2/B1	Hnrnpa2b1;Hnrpa2b1	Isoform 1 of Heterogeneous nuclear ribonucleoproteins A2/B1;Isoform 2 of Heterogeneous nuclear ribonucleoproteins A2/B1;Isoform 3 of Heterogeneous nuclear ribonucleoproteins A2/B1;Heterogeneous nuclear ribonucleoprotein A2/B1	O88569-1;O88569;O88569-2;Q3UTH2;O88569-3;B7ZP22;F6U106	2	0	7	0	1	3.5
Heterogeneous nuclear ribonucleoproteins C1/C2;Heterogeneous ribonucleoprotein C1/C2;Putative uncharacterized protein	Hnrnpc;Hnrpc	Isoform C1 of Heterogeneous nuclear ribonucleoproteins C1/C2;Isoform 3 of Heterogeneous nuclear ribonucleoproteins C1/C2;Isoform 4 of Heterogeneous nuclear ribonucleoproteins C1/C2;Uncharacterized protein;Isoform C2 of Heterogeneous nuclear ribonucleoprote	Q9Z204-2;Q9Z204;Q9Z204-3;Q9Z0Y3;Q9Z204-4;Q9Z0Y4;Q3U6P5;Q9Z204-1;Q9Z204-5	3	1	1	0	2	0.5
Hexokinase domain-containing protein 1;Putative hexokinase HKDC1	Hkdc1	Putative hexokinase HKDC1	Q91W97	4	3	0	0	3.5	0
Histone H2A type 3;Histone H2A;Histone H2A type 1;H2a-614;H2a-615;Histone H2A type 2-A;Histone H2A.2;Histone H2A type 1-F;Gene for histone H2a;Histone H2A type 1-K;Histone H2A.J;H2a-613B;Histone H2A type 2-C;Histone H2A type 1-H;H2a-613A;Histone H2A type 2-B	Hist3h2a;mCG_140135;RP23-441I8.12-001;Hist1h2ab;Hist1h2ac;Hist1h2ad;Hist1h2ae;Hist1h2ag;Hist1h2ai;Hist1h2an;Hist1h2ao;mCG_1044806;mCG_122950;mCG_49394;mCG_49890;mCG_49891;mCG_49925;mCG_50406;mCG_50828;Hist2h2aa1;Hist2h2aa2;mCG_140446;Hist1h2af;Hist1h2ak;Hist1h2aa;mCG_49751;RP23-462P2.5-001;H2afj;Hist2h2ab;Hist2h2ac;mCG_50606;Hist1h2ah;mCG_50260	src substrate cortactin;Histone H2A type 3;Histone H2A type 1;Histone H2A type 2-A;Histone H2A type 1-F;Histone H2A type 1-K;Histone H2A;Histone H2A.J;Histone H2A type 2-C;Histone H2A type 1-H;Uncharacterized protein (Fragment);Histone H2A type 2-B	Q8BFU2;A2AB79;P22752;B2RVF0;Q6GSS7;B2RWH3;Q8CGP5;Q61668;Q8CGP7;Q8CGP4;Q8R1M2;Q64523;Q149V4;Q8CGP6;A0AUV1;A3KPD0;F8WIX8;Q64522	3	16	2	3	9.5	2.5
Histone H2B type 1-P;Histone H2B;H2B 291A;Histone H2B type 1-F/J/L;H2B 291B;Histone H2B type 1-M;Histone H2B type 1-K;h2B-221;Histone H2B type 1-H;H2b 616;Histone H2B type 2-B;h2B-143;Histone H2B type 1-B;Histone H2B type 1-C/E/G;Hist2h2bb protein;Histone H2B type 3-B;Histone H2B type 1-A;Histone H2B, testis;Testis-specific histone H2B;Histone H2B type 3-A;H2b 613;Histone H2B type 2-E	Hist1h2bp;Gm13646;Hist1h2bc;LOC665622;mCG_50238;OTTMUSG00000013203;Hist1h2bb;H2b-f;H2b-j;H2b-l;H2b-n;Hist1h2bf;Hist1h2bj;Hist1h2bl;Hist1h2bn;Hist1h2bm;mCG_50239;Hist1h2bk;mCG_49392;Hist1h2bh;Hist2h2bb;Hist1h2be;Hist1h2bg;Hist3h2bb;Hist1h2ba;Th2b;Hist3h2ba;mCG_11694;RP23-441I8.1-001;Hist2h2be	Isoform 2 of Histone H2B type 1-P;Histone H2B;Histone H2B;Histone H2B type 1-F/J/L;Histone H2B type 1-M;Histone H2B type 1-K;Histone H2B type 1-H;Histone H2B type 2-B;Histone H2B type 1-B;Isoform 1 of Histone H2B type 1-P;Histone H2B type 1-C/E/G;Hist2h2bb	Q8CGP2-2;Q8CGP2;Q921L4;Q8CBB6;P10853;A0JLV3;P10854;B2RTK3;Q8CGP1;B2RVD5;Q64478;Q64525;Q64475;Q8CGP2-1;Q6ZWY9;Q8VEE3;Q8CGP0;P70696;A0JNS9;Q9D2U9;A2AB77;Q64524	10	7	2	1	8.5	1.5
Histone H3.3;Histone H3;Histone H3.2;Histone H3.1	H3.3a;H3.3b;H3f3a;H3f3b;mCG_19829;mCG_6618;RP23-42F6.3-001;H3.2;H3.2-221;H3.2-614;H3.2-615;H3.2-616;H3-143;H3-53;H3b;H3-B;H3f;H3-F;Hist1h3b;Hist1h3c;Hist1h3d;Hist1h3e;Hist1h3f;Hist2h3b;Hist2h3c1;Hist2h3c2;Hist2h3ca1;Hist2h3ca2;mCG_122935;mCG_126480;mCG_140859;mCG_16737;mCG_7727;mCG_7728;mCG_7741;H3.1-221;H3.1-291;H3.1-I;H3a;H3g;H3h;H3i;Hist1h3a;Hist1h3g;Hist1h3h;Hist1h3i	20 kDa protein;histone H3.3-like;histone H3.3-like;histone H3.3 type 1-like;Histone H3.3;Histone H3.2;Histone H3.1;Uncharacterized protein;predicted gene 12657;histone H3.3-like;histone H3.3-like;Uncharacterized protein;Uncharacterized protein;histone H3.3	P84244;A2A852;P84228;A1L0U3;B9EI85;P68433;A1L0V4;E9PV77;F8WI35;E0CZ27	4	3	0	0	3.5	0
Histone H4	H4-12;H4-53;Hist1h4a;Hist1h4b;Hist1h4c;Hist1h4d;Hist1h4f;Hist1h4h;Hist1h4i;Hist1h4j;Hist1h4k;Hist1h4m;Hist2h4;Hist2h4a;Hist4h4;Gm11275;mCG_1027097;mCG_1044802;mCG_121063;mCG_142242;mCG_23033;mCG_23039;mCG_49272;mCG_49679;mCG_7726;mCG_7729;mCG_7731;OTTMUSG00000000446	Histone H4	P62806;B2RTM0;Q61667;Q6B822	10	6	3	1	8	2
Ig kappa chain V-II region 26-10		Ig kappa chain V-II region 26-10	P01631	3	4	4	2	3.5	3
Ig kappa chain V-V region MPC11		11 kDa protein;Ig kappa chain V19-17	P01633	1	3	2	3	2	2.5
Igh protein;Ig gamma-1 chain C region secreted form;Ig gamma-1 chain C region, membrane-bound form	Igh;Igh-4;Ighg1	Igh protein;Ig gamma-1 chain C region secreted form;Ig gamma-1 chain C region, membrane-bound form	Q99LC4;P01868;P01869	263	267	194	164	265	179
Igh protein;Putative uncharacterized protein;B allele;Ig gamma-2A chain C region secreted form	Igh;Igh-1a;Igh-1b	Igh protein;Putative uncharacterized protein;Uncharacterized protein (Fragment);Ig gamma-2A chain C region secreted form	Q58E56;Q9D8L4;F6TQW2;P01864	21	21	5	6	21	5.5
Ighg protein;CH3-domain;CH2-domain;Hinge;CH1-domain;Ig gamma-2B chain C region	AU044919;Ighg;Igh-3	Ighg protein;Ighg protein;Ighg protein;Isoform 1 of Ig gamma-2B chain C region;Isoform 2 of Ig gamma-2B chain C region	Q8R3H6;Q569X1;Q5R3X7;Q5R3X8;Q5R3X9;Q5R3Y0;Q91Z05;P01867-1;P01867;P01867-2	8	7	13	11	7.5	12
Igk protein;Ig kappa chain C region;If kappa light chain;EP3-1 light chain variable region;Kappa light chain;Kappa light chain C_region;LOC100046793 protein;Ig kappa chain V-V region L6;Anti-colorectal carcinoma light chain	Igk;Igk-C;EP3-1VL;236047;LOC100046793	Igk protein;If kappa light chain (Fragment);Kappa light chain C_region (Fragment);Igk protein;LOC100046793 protein;Anti-colorectal carcinoma light chain	Q58EU8;P01837;A2NHM3;B5UB67;A2P1G9;Q65ZC0;Q66JS7;A0A5E3;P01638;Q7TS98	187	207	178	175	197	176.5
Igk protein;Ig kappa chain V-V region HP R16.7;Immnuoglobulin kappa light chain;Ig kappa chain V-V region HP 93G7;Ig kappa chain V-V region HP 124E1;Ig kappa chain V-V region NQ5-89.4;Ig kappa chain V-V region HP 123E6	Igk	Igk protein;Ig kappa chain V-V region HP R16.7;Ig kappa chain V-V region HP 93G7;Ig kappa chain V-V region HP 124E1;Ig kappa chain V-V region NQ5-89.4;Ig kappa chain V-V region HP 123E6	A1A540;P01644;A2NVE9;A2NVF0;P01645;P01647;P04946;P01646	2	4	2	2	3	2
Kappa light chain variable region	IgG1 anti-TS1 VL	Kappa light chain variable region	Q5F2I0	1	3	11	13	2	12
Keratin, type II cytoskeletal 2 oral;Keratin-76;Type-II keratin Kb9	Krt76	Keratin, type II cytoskeletal 2 oral	Q3UV17	2	2	4	3	2	3.5
Kinectin	Ktn1	kinectin;Isoform 1 of Kinectin;Uncharacterized protein;Isoform 11 of Kinectin;Uncharacterized protein;Uncharacterized protein;Uncharacterized protein;Uncharacterized protein;Isoform 15 of Kinectin;Isoform 10 of Kinectin;Isoform 13 of Kinectin;Isoform 8 of	Q61595-5;Q61595;F8VQC7;Q61595-1;Q61595-7;E9QQ64;Q61595-11;E9QQ65;E9QJY4;Q61595-3;E9QMA4;Q61595-9;E9QQ66;Q61595-15;Q61595-10;Q61595-13;Q61595-8;Q61595-6;Q61595-4;Q61595-14;Q61595-16;Q61595-12;Q61595-2	7	4	0	0	5.5	0
Lamina-associated polypeptide 2, isoforms beta/delta/epsilon/gamma;Thymopoietin isoforms beta/delta/epsilon/gamma;Putative uncharacterized protein;Lamina-associated polypeptide 2, isoforms alpha/zeta;Thymopoietin isoforms alpha/zeta	Lap2;Tmpo	Isoform Beta of Lamina-associated polypeptide 2, isoforms beta/delta/epsilon/gamma;Isoform Epsilon of Lamina-associated polypeptide 2, isoforms beta/delta/epsilon/gamma;Isoform Delta of Lamina-associated polypeptide 2, isoforms beta/delta/epsilon/gamma;Iso	Q61029-1;Q61029;Q3U7B3;Q3U955;Q3UR33;Q61029-3;Q3TNH0;Q61029-2;Q61029-4;Q61033-1;Q61033;Q61033-2	10	14	2	1	12	1.5
Lamin-B1;Putative uncharacterized protein	Lmnb1	Lamin-B1	P14733;Q8C553	18	18	4	2	18	3
L-lactate dehydrogenase;LDH muscle subunit;L-lactate dehydrogenase A chain;Putative uncharacterized protein;Putative uncharacterized protein Ldha;Ldha protein	Ldh1;Ldha;Ldh-1;mCG_19938	L-lactate dehydrogenase A chain isoform 2;L-lactate dehydrogenase A chain;L-lactate dehydrogenase;L-lactate dehydrogenase	Q3TCI7;Q3THB4;Q3TI99;P06151;Q3UDU4;Q3UIC3;Q564E2;Q99K20;D3YZQ9;D3Z736;Q6NXW3	17	15	0	0	16	0
Long chain 3-hydroxyacyl-CoA dehydrogenase;Long-chain enoyl-CoA hydratase;TP-alpha;Trifunctional enzyme subunit alpha, mitochondrial;Putative uncharacterized protein	Hadha	Trifunctional enzyme subunit alpha, mitochondrial	Q8BMS1;Q3TB39	3	3	0	0	3	0
MAP1 light chain LC1;MAP1(X);MAP1.2;Microtubule-associated protein 1B;Mtap1b protein;Putative uncharacterized protein	Map1b;Mtap1b;Mtap5	Microtubule-associated protein 1B	P14873;A0PJ96;B2RQQ5;Q3TYV8;Q3TZM8;Q3UF78;Q8CAI9;Q8CFR9	17	11	4	5	14	4.5
Maternal-embryonic 3;Vacuolar protein sorting-associated protein 35;Vesicle protein sorting 35;Putative uncharacterized protein;Vacuolar protein sorting 35, isoform CRA_a	Mem3;Vps35;mCG_14323	Vacuolar protein sorting-associated protein 35	Q9EQH3;Q3TJ43;Q3TKU6;Q3TRJ1;Q3TUV7;Q3UQJ1	1	3	0	1	2	0.5
MCG22088;Putative uncharacterized protein ENSMUSP00000073830;40S ribosomal protein S6;Phosphoprotein NP33;Putative uncharacterized protein;MCG6542, isoform CRA_f;Ribosomal protein S6;Putative uncharacterized protein Gm16409	mCG_22088;Rps6;mCG_6542;RP24-468M3.2-001;Gm16409	40S ribosomal protein S6;40S ribosomal protein S6;40S ribosomal protein S6;40S ribosomal protein S6-like;40S ribosomal protein S6	D3Z6N6;P62754;Q3TL53;Q5BLK1;Q8BT09;D3YX41	2	2	0	0	2	0
Microtubule-associated protein 4	Map4;Mtap4	Microtubule-associated protein;Microtubule-associated protein;Microtubule-associated protein	E9PZ43;P27546-4;P27546;E9PWC0;E9QKJ8;P27546-3;E9QPW8	9	6	0	0	7.5	0
Microtubule-associated protein 6;Stable tubule-only polypeptide;Putative uncharacterized protein Mtap6	Map6;Mtap6	Isoform 1 of Microtubule-associated protein 6;Isoform 2 of Microtubule-associated protein 6;Isoform 3 of Microtubule-associated protein 6	Q7TSJ2-1;Q7TSJ2;Q7TSJ2-2;D3Z6W1;Q7TSJ2-3	5	5	0	0	5	0
Microtubule-associated protein;Microtubule-associated protein 2;Putative uncharacterized protein	AC091465.1-006;Mtap2;Map2;AC091465.1-002;AC091465.1-001;AC091465.1-007	Microtubule-associated protein;Microtubule-associated protein 2;Microtubule-associated protein;microtubule-associated protein 2 isoform 2;Microtubule-associated protein;Microtubule-associated protein;Microtubule-associated protein;microtubule-associated pr	B2KGT6;P20357;Q3URJ7;B2KGT5;Q80ZL4;B2KGT4;Q80X35;B2KGT7;Q3TLQ0	3	3	0	0	3	0
Mitochondrial inner membrane protein;Mitofilin;Immt protein;Putative uncharacterized protein	Immt	Uncharacterized protein;Isoform 1 of Mitochondrial inner membrane protein;Isoform 2 of Mitochondrial inner membrane protein;Uncharacterized protein;Isoform 3 of Mitochondrial inner membrane protein;Uncharacterized protein	Q8CAQ8-5;Q8CAQ8;A6H604;E9QLA0;Q8CAQ8-1;Q8CAQ8-2;E9QAY3;Q3TQL4;Q3TVZ5;Q3U7N2;E9Q800;Q2YDW0;Q3TEY5;Q6P8Y5;Q8CAQ8-3;E9QAY6	22	22	2	1	22	1.5
Molecule associated with JAK3 N-terminus;Myosin containing a PDZ domain;Myosin-XVIIIa;Myo18a protein;SP-R210 alpha subunit splice variant CL;SP-R210 alpha subunit splice variant CS	Myo18a;Myspdz	Uncharacterized protein;Isoform 6 of Myosin-XVIIIa;Isoform 3 of Myosin-XVIIIa;Uncharacterized protein;Isoform 1 of Myosin-XVIIIa;Isoform 4 of Myosin-XVIIIa;Isoform 2 of Myosin-XVIIIa;Isoform 7 of Myosin-XVIIIa;Isoform 5 of Myosin-XVIIIa;Uncharacterized pro	E9QAX2;Q9JMH9-6;Q9JMH9;Q9JMH9-3;B2RRE2;E9Q0J6;Q9JMH9-1;Q9JMH9-4;Q9JMH9-2;Q5QD55;Q5QD56;Q9JMH9-7;Q9JMH9-5;E9Q405;E9QA74;Q5QD54;Q6PER1	6	7	0	0	6.5	0
Mu-crystallin homolog;Crystallin, mu;Putative uncharacterized protein	Crym;mCG_7593	Mu-crystallin homolog	O54983;Q3UPX0	3	3	0	0	3	0
Myelin expression factor 2;Putative uncharacterized protein;Myelin basic protein expression factor 2, repressor	Kiaa1341;Mef2;Myef2;RP24-221D3.2-005;RP24-221D3.2-003;ENSMUSG00000049230;Gm9833;RP24-221D3.2-004	Isoform 1 of Myelin expression factor 2;Isoform 2 of Myelin expression factor 2;Uncharacterized protein;myelin expression factor 2 isoform 3;Protein;Isoform 4 of Myelin expression factor 2	Q8C854-4;Q8C854;Q8C854-3;A7UQY4;Q8C854-1;A2ATP6;A2ATP5;Q8C854-2;A2AVF3;F6XJA1	4	12	0	1	8	0.5
Myosin phosphatase Rho interacting protein;Putative uncharacterized protein;Myosin phosphatase Rho-interacting protein;p116Rip;Rho-interacting protein 3;MKIAA0864 protein	AA536749;Mprip;RP23-180B18.4-002;Kiaa0864;Mrip;Rhoip3;RP23-180B18.4-005;mKIAA0864	Uncharacterized protein;Isoform 2 of Myosin phosphatase Rho-interacting protein;Isoform 5 of Myosin phosphatase Rho-interacting protein;Isoform 1 of Myosin phosphatase Rho-interacting protein;Isoform 3 of Myosin phosphatase Rho-interacting protein;Isoform	Q5SWZ5;Q8C8T6;P97434-2;P97434;F6S5I0;P97434-5;P97434-1;P97434-3;P97434-4;E9PZ80;F6XZM9;Q5SWZ8;Q8CHC7	3	2	0	0	2.5	0
Myosin phosphatase-targeting subunit 1;Protein phosphatase 1 regulatory subunit 12A;Putative uncharacterized protein	Mypt1;Ppp1r12a	Isoform 1 of Protein phosphatase 1 regulatory subunit 12A;Isoform 2 of Protein phosphatase 1 regulatory subunit 12A	Q9DBR7-1;Q9DBR7;Q9DBR7-2;Q3TS88	11	8	0	0	9.5	0
Myosin regulatory light chain 12B;Myosin regulatory light chain 20 kDa;Myosin regulatory light chain 2-B, smooth muscle isoform;Myosin regulatory light chain MRLC2;Myosin regulatory light chain 2, smooth muscle isoform;Myosin regulatory light chain 9;Myosin regulatory light polypeptide 9;MCG5232;Myosin light polypeptide 9, regulatory;Putative uncharacterized protein;MCG5400;2900073G15Rik protein;…	Mrlc2;Myl12b;Mylc2b;Myl9;Myrl2;mCG_5232;RP24-482A24.1-001;2900073G15Rik;mCG_5400	Myosin regulatory light chain 12B;Myosin regulatory light polypeptide 9;Putative uncharacterized protein;myosin light chain, regulatory B-like;Putative uncharacterized protein;Uncharacterized protein;Uncharacterized protein	Q3THE2;Q9CQ19;A2AVY6;Q9CXD2;Q6ZWQ9;Q922W7;Q9D6E6;D3YV37;D3Z249	3	1	0	0	2	0
Myosin Va;Putative uncharacterized protein Myo5a;Dilute myosin heavy chain, non-muscle;Myosin-Va	Myo5a;RP24-189I2.1-001;Dilute;RP24-189I2.1-003	Uncharacterized protein;Uncharacterized protein;Myosin-Va	B8JK03;D3Z4J3;D3YZ62;Q99104;B8JK04	15	10	0	0	12.5	0
Myosin, heavy polypeptide 10, non-muscle;Putative uncharacterized protein;Cellular myosin heavy chain, type B;Myosin heavy chain 10;Myosin heavy chain, non-muscle IIb;Myosin-10;Non-muscle myosin heavy chain B;Non-muscle myosin heavy chain IIb;Myh10 protein;MKIAA3005 protein	Myh10;RP23-396M19.2-008;RP23-396M19.2-002;mKIAA3005	Uncharacterized protein;Uncharacterized protein;Myosin-10	Q3UH59;Q5SV64;Q61879;Q4KMN4;Q6PB65;Q80T68;Q8BLI1;Q8BLI3;Q8BWI3	190	190	3	1	190	2
Myristoylated alanine-rich C-kinase substrate;Marcks protein	Macs;Marcks	Myristoylated alanine-rich C-kinase substrate	P26645;Q05BL6	2	3	0	0	2.5	0
Neurabin-2;Neurabin-II;Protein phosphatase 1 regulatory subunit 9B;Spinophilin;Putative uncharacterized protein	Ppp1r9b	Isoform 1 of Neurabin-2;Isoform 2 of Neurabin-2	Q6R891-1;Q6R891;Q6R891-2;Q8C3W4	19	24	0	0	21.5	0
Nonmuscle myosin II-C2;Myosin heavy chain 14;Myosin heavy chain, non-muscle IIc;Myosin-14;Non-muscle myosin heavy chain IIc;Myh14 protein	Myh14	Uncharacterized protein;Isoform 1 of Myosin-14;Isoform 2 of Myosin-14	B3F3T1;Q6URW6-1;Q6URW6;Q6URW6-2;Q7TQH2	52	62	0	0	57	0
Non-POU domain-containing octamer-binding protein;Putative uncharacterized protein;Nono protein;Non-POU-domain-containing, octamer binding protein	Nono;RP23-312D15.2-001	Isoform 1 of Non-POU domain-containing octamer-binding protein	Q99K48-1;Q99K48;F6XLC7;Q3TF40;Q3TFC2;Q3TMM5;Q3TTV7;Q3UM20;Q4FK11	6	4	0	0	5	0
Nucleolar phosphoprotein B23;Nucleolar protein NO38;Nucleophosmin;Numatrin;Putative uncharacterized protein;MCG68069;Nucleophosmin 1;Npm1 protein	Npm1;mCG_68069;RP23-323L8.2-001;RP23-323L8.2-006;RP23-323L8.2-003;RP23-323L8.2-002	Nucleophosmin;nucleophosmin-like;Uncharacterized protein;Uncharacterized protein;Uncharacterized protein;Uncharacterized protein	Q61937;Q3U536;Q5SQB7;Q5U438;Q5SQB0;Q5BL09;Q5SQB5;E9Q5T3;Q3UDA7;Q8BSZ3;Q9DAY9	2	3	2	2	2.5	2
Outer mitochondrial membrane protein porin 1;Plasmalemmal porin;Voltage-dependent anion-selective channel protein 1;Voltage-dependent anion-selective channel protein 5;Putative uncharacterized protein	Vdac1;Vdac5	Isoform Pl-VDAC1 of Voltage-dependent anion-selective channel protein 1;Isoform Mt-VDAC1 of Voltage-dependent anion-selective channel protein 1;Uncharacterized protein	Q60932-1;Q60932;Q3THL7;Q3TIG8;Q3U6K8;Q60932-2;F2Z471	10	9	8	4	9.5	6
Outer mitochondrial membrane protein porin 2;Voltage-dependent anion-selective channel protein 2;Voltage-dependent anion-selective channel protein 6;Putative uncharacterized protein Vdac2	Vdac2;Vdac6	Voltage-dependent anion-selective channel protein 2;30 kDa protein;Uncharacterized protein	Q60930;D3YZT5	7	3	2	0	5	1
PAI1 RNA-binding protein 1;Plasminogen activator inhibitor 1 RNA-binding protein;SERPINE1 mRNA-binding protein 1;Putative uncharacterized protein	Pairbp1;Serbp1	Isoform 1 of Plasminogen activator inhibitor 1 RNA-binding protein;plasminogen activator inhibitor 1 RNA-binding protein isoform 2;Isoform 2 of Plasminogen activator inhibitor 1 RNA-binding protein;Isoform 3 of Plasminogen activator inhibitor 1 RNA-binding	Q9CY58-1;Q9CY58;Q3UMP4;Q3V274;Q9CY58-2;Q3UJK2;Q9CY58-3;Q3UEI6;Q9CY58-4	4	5	0	0	4.5	0
Pericentriolar material 1 protein;Pericentriolar material 1;Pericentriolar material 1, isoform CRA_b	Pcm1;mCG_17738	Isoform 2 of Pericentriolar material 1 protein;Isoform 1 of Pericentriolar material 1 protein	Q9R0L6-2;Q9R0L6;E9QMG0;Q9R0L6-1;B2RSW8	2	2	0	0	2	0
Phenylalanine--tRNA ligase alpha chain;Phenylalanyl-tRNA synthetase alpha chain;Putative uncharacterized protein;Farsla protein	Farsa;Farsla	Phenylalanyl-tRNA synthetase alpha chain;Uncharacterized protein	Q8C0C7;E9PWY9;Q3U0Y9;Q4FJQ2;Q8BJG2;Q8BXN0;Q9CT72	2	2	0	0	2	0
Phosphate carrier protein, mitochondrial;Phosphate transport protein;Solute carrier family 25 member 3;Putative uncharacterized protein	Slc25a3	40 kDa protein;Phosphate carrier protein, mitochondrial;phosphate carrier protein, mitochondrial-like	Q8VEM8;Q3THU8;Q3U995;Q3UB63	14	16	4	5	15	4.5
Plakophilin-1	Pkp1	Plakophilin-1	P97350	0	0	3	2	0	2.5
Plectin-1;Plectin-6;Plec1 protein;Putative uncharacterized protein;Plectin 10;Plectin 8;Plectin 2;Plectin 3;Plectin 7;Plectin 4;Plectin 5;Plectin 9	Plec1;Plec	plectin isoform 12alpha;plectin isoform 1;plectin isoform 1c2alpha3alpha;plectin isoform 1c;plectin isoform 1g;plectin isoform 1b2alpha;Isoform PLEC-1I of Plectin;plectin isoform 1b;plectin isoform 1a;plectin isoform 1f;plectin isoform 1e;plectin isoform 1	Q9QXS1-2;Q9QXS1;E9QN87;Q9QXS1-8;E9QPE8;Q499F9;E9QK43;Q8C8S5;Q9QXS1-14;Q6S385;Q9QXS1-3;E9QQ00;Q9QXS1-5;E9QL05;Q6S387;Q9QXS1-16;E9PY96;Q9QXS1-13;E9QMZ5;Q05CR3;Q6S393;Q9QXS1-12;E9QLJ5;Q6S392;Q9QXS1-10;E9QKX4;Q6S388;Q9QXS1-15;E9Q153;E9QK01;Q6S390;E9Q3W4	3	3	0	1	3	0.5
Polyadenylate-binding protein 1;Pabpc1 protein;Putative uncharacterized protein	Pabp1;Pabpc1	Polyadenylate-binding protein 1	P29341;Q05DT1;Q3U8U8;Q8BN32;Q99KL3;Q9DBE3	2	3	0	0	2.5	0
Polymerase delta-interacting protein 3;S6K1 Aly/REF-like target;Putative uncharacterized protein;MKIAA1649 protein;Polymerase (DNA-directed), delta interacting protein 3	Poldip3;mKIAA1649;RP23-25N17.1-003;RP23-25N17.1-005	Polymerase delta-interacting protein 3;Uncharacterized protein;Polymerase (DNA-directed), delta interacting protein 3	Q8BG81;Q3TJ78;Q3U8V1;Q571G8;Q8C713;Q3UDD3;B2FDB3;F6VR84	3	2	0	0	2.5	0
Pre-mRNA-processing factor 6;PRP6 homolog;U5 snRNP-associated 102 kDa protein;Putative uncharacterized protein;PRP6 pre-mRNA splicing factor 6 homolog (Yeast)	Prpf6;mCG_21541;RP23-138J20.4-001	Isoform 1 of Pre-mRNA-processing factor 6;Isoform 2 of Pre-mRNA-processing factor 6	Q91YR7-1;Q91YR7;Q3ULJ7;Q542P0;Q91YR7-2	3	2	0	0	2.5	0
Pre-mRNA-splicing factor SF3b 155 kDa subunit;Spliceosome-associated protein 155;Splicing factor 3B subunit 1;Sf3b1 protein;Putative uncharacterized protein	Sap155;Sf3b1	Splicing factor 3B subunit 1	Q99NB9;A0JLN0;Q3UIB4;Q3US00;Q8C2Y9	3	2	0	0	2.5	0
Protein FAM98B;Putative uncharacterized protein	Fam98b	Protein FAM98B	Q80VD1;Q8CAB7	2	2	0	0	2	0
Protein OS-9;Os9 protein	Os9	Isoform 1 of Protein OS-9;Isoform 2 of Protein OS-9	Q8K2C7-1;Q8K2C7;Q8K2C7-2;Q922S5	5	4	0	1	4.5	0.5
Protein RER1;RER1 retention in endoplasmic reticulum 1 homolog (S. cerevisiae);RER1 retention in endoplasmic reticulum 1 homolog (S. cerevisiae), isoform CRA_b	Rer1;mCG_3927;RP23-298E4.2-001	Protein RER1	Q9CQU3;B1AUE6	2	2	0	0	2	0
Protein sel-1 homolog 1;Suppressor of lin-12-like protein 1;Putative uncharacterized protein;MKIAA4137 protein;Sel-1 suppressor of lin-12-like (C. elegans);Sel1l protein	Sel1h;Sel1l;mKIAA4137	Isoform 1 of Protein sel-1 homolog 1;Isoform 2 of Protein sel-1 homolog 1	Q9Z2G6-1;Q9Z2G6;Q3TT70;Q5DTL8;Q9Z2G6-2;Q6GTY4;Q6PFR3;Q80YC0	5	2	0	0	3.5	0
Protein-glutamine gamma-glutamyltransferase 2;Tissue transglutaminase;Transglutaminase C;Transglutaminase-2	Tgm2	Protein-glutamine gamma-glutamyltransferase 2	P21981	3	1	0	0	2	0
Purine-rich element-binding protein B;Transcriptional activator protein Pur-beta;Vascular actin single-stranded DNA-binding factor 2 p44 component;Putative uncharacterized protein	Purb	Transcriptional activator protein Pur-beta	O35295;Q3UTJ8;Q8BQK8	6	3	0	0	4.5	0
Putative uncharacterized protein		Putative uncharacterized protein (Fragment)	Q8C4G7	6	9	4	3	7.5	3.5
Putative uncharacterized protein 100048210;60S ribosomal protein L3;J1 protein;Putative uncharacterized protein;Ribosomal protein L3	100048210;Rpl3;Rp13	Uncharacterized protein;60S ribosomal protein L3;60S ribosomal protein L3-like;60S ribosomal protein L3-like;60S ribosomal protein L3-like, partial	D3YZ47;P27659;Q3T9U9;Q3U9L3;Q3UB15;Q3UB67;Q3UB90;Q99N25	4	0	0	0	2	0
Putative uncharacterized protein Chchd3;Coiled-coil-helix-coiled-coil-helix domain-containing protein 3, mitochondrial;Putative uncharacterized protein;Chchd3 protein	Chchd3	Uncharacterized protein;Coiled-coil-helix-coiled-coil-helix domain-containing protein 3, mitochondrial;Uncharacterized protein;Uncharacterized protein	D3Z0L4;Q9CRB9;Q9D9P1;E9Q4H4;F6QFL0;Q91VG6	5	4	1	2	4.5	1.5
Putative uncharacterized protein Gm10119;40S ribosomal protein S3a;Protein TU-11;Putative uncharacterized protein;MCG1128, isoform CRA_c;Ribosomal protein S3A;Putative uncharacterized protein Gm9000	Gm10119;Rps3a;mCG_1128;Gm9000	Uncharacterized protein;40S ribosomal protein S3a;Uncharacterized protein	D3Z6C3;P97351;Q3U5P8;Q3UAC2;Q3UJU5;Q564F3;Q9D1S3;D3Z7W7	4	5	1	1	4.5	1
Putative uncharacterized protein Gm5121;40S ribosomal protein S8;Ribosomal protein S8	Gm5121;Rps8;mCG_14435;RP23-59L24.9-001;mCG_7626;OTTMUSG00000000623;RP23-169M24.1-001	40S ribosomal protein S8-like;40S ribosomal protein S8;40S ribosomal protein S8;24 kDa protein;40S ribosomal protein S8-like;40S ribosomal protein S8-like, partial;40S ribosomal protein S8;40S ribosomal protein S8-like;40S ribosomal protein S8-like	D3YW44;P62242;Q3UA25;Q3UJU6;Q497E9;Q5M9L9;Q9CQW4;Q9CRJ5;Q5SZV3	3	2	0	0	2.5	0
Putative uncharacterized protein Gm6404;Putative uncharacterized protein Gm10154;60S ribosomal protein L34;Putative uncharacterized protein Gm2178	Gm6404;Gm10154;Rpl34;Gm2178	Uncharacterized protein;Uncharacterized protein;60S ribosomal protein L34;60S ribosomal protein L34;Uncharacterized protein	D3YZW2;D3Z4H3;Q9D1R9;D3YWC0	1	3	0	0	2	0
Putative uncharacterized protein Limch1;LIM and calponin homology domains-containing protein 1;Limch1 protein	Limch1;Kiaa1102	Uncharacterized protein;Uncharacterized protein;Isoform 1 of LIM and calponin homology domains-containing protein 1;Uncharacterized protein;Isoform 2 of LIM and calponin homology domains-containing protein 1;Isoform 3 of LIM and calponin homology domains-c	D3YU59;D3YU22;Q3UH68-1;Q3UH68;D3Z589;Q3UH68-2;Q3UH68-3;E9PXS0;F6W1Y9;Q8CGB7	3	5	0	0	4	0
Putative uncharacterized protein;40S ribosomal protein S11;MCG23457	Rps11;mCG_23457	Putative uncharacterized protein;40S ribosomal protein S11	E9PXE7;Q9DB79;P62281;Q3UC02;Q9CW75;Q9D0P6	1	3	0	0	2	0
Putative uncharacterized protein;ADP-ribosylation factor 4	Arf4;mCG_5889	Uncharacterized protein;ADP-ribosylation factor 4;Uncharacterized protein;Uncharacterized protein	E9Q972;Q9DD04;P61750;Q14BR4;E9Q798;F6UFB9	2	2	0	0	2	0
Putative uncharacterized protein;Alpha-coat protein;Coatomer subunit alpha;Proxenin;Xenin;Xenopsin-related peptide;Coatomer protein complex subunit alpha, isoform CRA_b;Copa protein;Coatomer protein alpha subunit	Copa;mCG_4489	Uncharacterized protein;Coatomer subunit alpha;Uncharacterized protein (Fragment)	F8WHL2;Q8BTF0;Q8CIE6;Q3TAU7;Q63ZW9;Q9ET41;F6ZWD0;Q8R393	7	4	0	0	5.5	0
Putative uncharacterized protein;Basement membrane-associated chondroitin proteoglycan;Chondroitin sulfate proteoglycan 6;Chromosome segregation protein SmcD;Mad member-interacting protein 1;Structural maintenance of chromosomes protein 3;Cspg6;Structural maintenace of chromosomes 3;Smc3 protein	Cspg6;Smc3;Bam;Bmh;Mmip1;Smc3l1;Smcd	Uncharacterized protein;Structural maintenance of chromosomes protein 3	E9Q762;Q3TMK9;Q3TPG9;Q3US85;Q9CW03;Q1HL32;Q3UNU2;Q6P5E5;Q6PFZ4;Q6PIE1	3	3	0	0	3	0
Putative uncharacterized protein;Capping protein (Actin filament) muscle Z-line, alpha 1;CapZ alpha-1;F-actin-capping protein subunit alpha-1	Capza1;mCG_9780;Cappa1	Uncharacterized protein;F-actin-capping protein subunit alpha-1;F-actin-capping protein subunit alpha-1;f-actin-capping protein subunit alpha-1-like	E9PWZ5;Q3UJV2;Q3TLJ0;Q3UAS2;Q5RKN9;P47753	4	4	0	0	4	0
Putative uncharacterized protein;Coiled-coil-helix-coiled-coil-helix domain-containing protein 6	Chchd6	coiled-coil-helix-coiled-coil-helix domain-containing protein 6 isoform 1;Coiled-coil-helix-coiled-coil-helix domain-containing protein 6;coiled-coil-helix-coiled-coil-helix domain-containing protein 6 isoform 2;Putative uncharacterized protein;Uncharacter	Q3UNQ1;Q9D5I5;Q9DA45;Q9DAM8;Q91VN4;E9Q4M4;Q8C2Z6;Q3TJS8	2	2	0	0	2	0
Putative uncharacterized protein;Desmoplakin	Dsp	Desmoplakin;Uncharacterized protein	E9Q557;Q9CV95;Q9QZX5;E9PZW0;Q8BP77	1	0	15	21	0.5	18
Putative uncharacterized protein;Matr3 protein;MCG121979, isoform CRA_c;MKIAA0723 protein;Matrin-3;Matrin 3;Matrin3	Matr3;AY223547;mCG_121979;mKIAA0723	Putative uncharacterized protein;Matrin-3	Q3TTX0;Q4FJT0;Q6ZQ61;Q8K310;Q3TZN1;Q3UFN8;Q5BL18;Q9R0U5	5	1	0	0	3	0
Putative uncharacterized protein;Myosin VI;MKIAA0389 protein;Myosin-VI;Unconventional myosin-6	Myo6;mKIAA0389;Sv	Uncharacterized protein;Uncharacterized protein;Uncharacterized protein;myosin-VI;Uncharacterized protein;Myosin-VI	E9PVU0;E9Q175;Q8BK95;B2RWR8;E9Q174;E9Q178;Q6A077;E9Q3L1;E9QQ82;Q64331	8	5	0	0	6.5	0
Putative uncharacterized protein;Neurabin I;Neural tissue-specific F-actin binding protein;Protein phosphatase 1, regulatory (Inhibitor) subunit 9A, isoform CRA_c;MKIAA1222 protein;Ppp1r9a protein	Ppp1r9a;mCG_141520;Neurabin;mKIAA1222	Uncharacterized protein;Uncharacterized protein;Uncharacterized protein	Q3UUK5;Q7TN74;Q80TH3;E9Q5R1;Q7TSA7;Q3UXW4;Q8BMP0	12	10	0	0	11	0
Rhodopsin	Rho	Rhodopsin	P15409	67	52	30	15	59.5	22.5
RNA-binding motif protein 14;RNA-binding protein 14;Putative uncharacterized protein;16 kDa protein	Rbm14;p16	Isoform 1 of RNA-binding protein 14;Uncharacterized protein;Isoform 2 of RNA-binding protein 14;Uncharacterized protein;16 kDa protein	Q8C2Q3-1;Q8C2Q3;Q3U6A2;E9Q205;Q8C2Q3-2;E9QL13;E9PXP4;Q62019	6	6	0	0	6	0
RNA-binding motif protein 30;RNA-binding motif protein 4B;RNA-binding protein 30;RNA-binding protein 4B;Lark homolog;RNA-binding motif protein 4;RNA-binding motif protein 4a;RNA-binding protein 4;RNA binding motif protein 4;MCG8382, isoform CRA_a	Rbm30;Rbm4b;Rbm4;Rbm4a;mCG_8382	RNA-binding protein 4B;Isoform 1 of RNA-binding protein 4	Q8VE92;Q8C7Q4-1;Q8C7Q4;A1L3S3;B7ZN14	3	1	0	0	2	0
Sideroflexin-3;Putative uncharacterized protein	Sfxn3	Isoform 1 of Sideroflexin-3;Isoform 2 of Sideroflexin-3;sideroflexin-3 isoform 3	Q91V61-1;Q91V61;Q91V61-2;Q3U4F0	1	3	0	0	2	0
Signal recognition particle receptor subunit beta;Putative uncharacterized protein	Srprb	Uncharacterized protein;Signal recognition particle receptor subunit beta	E9Q035;P47758;Q542X6	2	3	0	0	2.5	0
Spectrin alpha 2;Spna2 protein;Alpha-II spectrin;Fodrin alpha chain;Spectrin alpha chain, brain;Spectrin, non-erythroid alpha chain;Putative uncharacterized protein	RP23-443G7.6-010;Spna2;RP23-443G7.6-004;RP23-443G7.6-001;Spta2;Sptan1	spectrin alpha chain, brain isoform 1;spectrin alpha chain, brain isoform 2;spectrin alpha chain, brain isoform 3;Isoform 1 of Spectrin alpha chain, brain;Isoform 2 of Spectrin alpha chain, brain	A3KGU9;B2RXX6;B7ZWK3;B9EKJ1;E9Q447;A3KGU7;A3KGU5;P16546-1;P16546;P16546-2;Q3TNY2;Q3TYI8;Q3URW8;Q3V1V5;Q58ES7;Q6PA04	50	62	0	0	56	0
Splicing factor U2AF 35 kDa subunit;U2 auxiliary factor 35 kDa subunit;U2 snRNP auxiliary factor small subunit;MCG14259, isoform CRA_a;U2 small nuclear ribonucleoprotein auxiliary factor (U2AF) 1	U2af1;mCG_14259	Splicing factor U2AF 35 kDa subunit	Q9D883;Q14C24	2	2	0	0	2	0
Srp72 protein;Putative uncharacterized protein	Srp72	signal recognition particle 72;Uncharacterized protein	A0JLN1;A0PJ97;F8VQC1;Q3UU23;Q3UZL8;E9Q740;Q9CS54	2	2	0	0	2	0
TAR DNA-binding protein 43;MCG16669, isoform CRA_b;Putative uncharacterized protein;TAR DNA binding protein;TDP-43 variant 1;TDP-43 variant 2;TARDBP S9;TARDBP S8;MCG16669, isoform CRA_f;TARDBP S7;TDP-43 variant 5;TDP-43 variant 3;MCG16669, isoform CRA_a;TARDBP S6;Tardbp protein	Tardbp;Tdp43;mCG_16669;RP23-331P21.5-001;RP23-331P21.5-007;TARDBP;RP23-331P21.5-003;RP23-331P21.5-006	TAR DNA-binding protein 43;TAR DNA-binding protein 43 isoform 2;TAR DNA-binding protein 43 isoform 4;TAR DNA-binding protein 43 isoform 5;TAR DNA-binding protein 43 isoform 3;Uncharacterized protein;Uncharacterized protein	Q921F2;Q544R5;Q8BUM1;D2KPZ5;Q6VYI4;Q6VYI5;Q8BLD4;C9DT14;Q8R0B4;E9Q830;F8WIJ9;Q05C33	3	2	1	2	2.5	1.5
Tight junction protein 1;Tight junction protein ZO-1;Zona occludens protein 1;Zonula occludens protein 1;Tjp1 protein	Tjp1;Zo1	Tight junction protein ZO-1;tight junction protein ZO-1 isoform 2	P39447;B9EHJ3;Q91YW2	12	10	0	0	11	0
Tight junction protein 2;Tight junction protein ZO-2;Zona occludens protein 2;Zonula occludens protein 2	Tjp2;Zo2	tight junction protein ZO-2 isoform 1;Tight junction protein ZO-2	Q9Z0U1	12	11	0	0	11.5	0
Triosephosphate isomerase;Triose-phosphate isomerase	Tpi;Tpi1	triosephosphate isomerase;Triosephosphate isomerase	P17751;E0CXH5	3	1	0	0	2	0
Try10-like trypsinogen;MCG140784;Putative uncharacterized protein;Trypsin 10;Trypsinogen 10	EG386551;EG436523;Gm5409;Try10l;mCG_140784;Tcrb-V20;Try10;trypsinogen	Try10-like trypsinogen;trypsin 10	Q7M754;Q792Z1	4	2	4	4	3	4
Tubulin beta-2A chain;Tubb2a protein	Tubb2;Tubb2a	Tubulin beta-2A chain	Q7TMM9;Q99J49	46	58	16	12	52	14
Tubulin beta-2C chain;Putative uncharacterized protein	Tubb2c;Tubb2c1	Tubulin beta-2C chain	P68372;Q9CVR0;Q9DCR1	49	35	9	10	42	9.5
Tubulin beta-3 chain;Putative uncharacterized protein	Tubb3	Tubulin beta-3 chain;tubulin beta-3 chain-like	Q9ERD7;D5MR34;Q9CRT0	2	4	1	3	3	2
Tubulin beta-4 chain	Tubb4	Tubulin beta-4 chain	Q9D6F9	9	10	6	4	9.5	5
Tubulin beta-5 chain;Tubb5 protein	Tubb5	Tubulin beta-5 chain	P99024;Q80ZV2	269	262	76	72	265.5	74
Ubc protein;Putative uncharacterized protein;Ubiquitin B;MCG23377, isoform CRA_a;40S ribosomal protein S27a;MCG13441;MCG15222;Ribosomal protein S27a;Ribosomal protein S27A;60S ribosomal protein L40;CEP52;MCG23116, isoform CRA_a;MCG6478;Novel protein identical to ubiquitin A-52 residue ribosomal protein fusion product 1 Uba52;Uba52 protein;Ubiquitin A-52 residue ribosomal protein fusion product 1;…	Ubc;Ubb;mCG_23377;RP23-234K24.1-001;RP23-234K24.1-002;Gm1821;Rps27a;Uba80;Ubcep1;mCG_13441;mCG_15222;RP23-92B18.5-003;Uba52;Ubcep2;mCG_23116;mCG_6478;RP23-24J10.5-001;EG216818;Gm5239;mCG_1031578	Polyubiquitin-C;Uncharacterized protein;Uncharacterized protein;Polyubiquitin-B;Uncharacterized protein;Uncharacterized protein;Uncharacterized protein;Uncharacterized protein;Ubiquitin-40S ribosomal protein S27a;Uncharacterized protein;Ubiquitin-60S ribos	P0CG50;Q8VC46;Q3TH47;Q8R0Z9;Q922B0;Q922Z8;P0CG49;Q6NZC5;Q78XY9;Q5SX22;E9QNP0;E9Q5F6;Q8C2K3;E9Q4P0;P62983;Q3TWD1;Q642L7;E9Q0Z8;P62984;Q66JP1;A5JUZ1;B0LAC2;E9Q9J0;F6X7C4;D3YYZ2	11	10	2	4	10.5	3
UPF0027 protein C22orf28 homolog;Putative uncharacterized protein	D10Wsu52e	tRNA-splicing ligase RtcB homolog	Q99LF4;Q3TJ01	10	5	0	0	7.5	0
Vimentin;Vim protein;Putative uncharacterized protein;Vimentin, isoform CRA_b	Vim;mCG_15706;RP23-185P20.1-001	Vimentin;Uncharacterized protein	P20152;A4IF59;Q3TFD9;Q3TWV0;Q3U6S1;Q3UAX1;Q3V2S4;Q5FWJ3;E9PZV5;Q3UD36	59	60	63	59	59.5	61

## Sheet: SDS elution
				Total SDS Spec count
Protein Names	Gene Names	Protein Descriptions	Uniprot	P23H 1	P23H 2	WT 1	WT 2	P23H Avg	WT Avg	P23H enrichement
Igh protein;Ig gamma-1 chain C region secreted form;Ig gamma-1 chain C region, membrane-bound form	Igh;Igh-4;Ighg1	Igh protein;Ig gamma-1 chain C region secreted form;Ig gamma-1 chain C region, membrane-bound form	Q99LC4;P01868;P01869	42	44	29	27	43	28	1.53571
Igk protein;Ig kappa chain C region;If kappa light chain;EP3-1 light chain variable region;Kappa light chain;Kappa light chain C_region;LOC100046793 protein;Ig kappa chain V-V region L6;Anti-colorectal carcinoma light chain	Igk;Igk-C;EP3-1VL;236047;LOC100046793	Igk protein;If kappa light chain (Fragment);Kappa light chain C_region (Fragment);Igk protein;LOC100046793 protein;Anti-colorectal carcinoma light chain	Q58EU8;P01837;A2NHM3;B5UB67;A2P1G9;Q65ZC0;Q66JS7;A0A5E3;P01638;Q7TS98	46	40	26	25	43	25.5	1.68627
Histone H2A type 3;Histone H2A;Histone H2A type 1;H2a-614;H2a-615;Histone H2A type 2-A;Histone H2A.2;Histone H2A type 1-F;Gene for histone H2a;Histone H2A type 1-K;Histone H2A.J;H2a-613B;Histone H2A type 2-C;Histone H2A type 1-H;H2a-613A;Histone H2A type 2-B	Hist3h2a;mCG_140135;RP23-441I8.12-001;Hist1h2ab;Hist1h2ac;Hist1h2ad;Hist1h2ae;Hist1h2ag;Hist1h2ai;Hist1h2an;Hist1h2ao;mCG_1044806;mCG_122950;mCG_49394;mCG_49890;mCG_49891;mCG_49925;mCG_50406;mCG_50828;Hist2h2aa1;Hist2h2aa2;mCG_140446;Hist1h2af;Hist1h2ak;Hist1h2aa;mCG_49751;RP23-462P2.5-001;H2afj;Hist2h2ab;Hist2h2ac;mCG_50606;Hist1h2ah;mCG_50260	src substrate cortactin;Histone H2A type 3;Histone H2A type 1;Histone H2A type 2-A;Histone H2A type 1-F;Histone H2A type 1-K;Histone H2A;Histone H2A.J;Histone H2A type 2-C;Histone H2A type 1-H;Uncharacterized protein (Fragment);Histone H2A type 2-B	Q8BFU2;A2AB79;P22752;B2RVF0;Q6GSS7;B2RWH3;Q8CGP5;Q61668;Q8CGP7;Q8CGP4;Q8R1M2;Q64523;Q149V4;Q8CGP6;A0AUV1;A3KPD0;F8WIX8;Q64522	59	48	8	11	53.5	9.5	5.63158
Alpha-tubulin 1;Alpha-tubulin isotype M-alpha-1;Tubulin alpha-1 chain;Tubulin alpha-1A chain;Alpha-tubulin 3/7;Alpha-tubulin isotype M-alpha-3/7;Tubulin alpha-3 chain;Tubulin alpha-3/alpha-7 chain;MCG129425;MCG13302, isoform CRA_a;Putative uncharacterized protein;Tubulin, alpha 3A;Tubulin, alpha 3B	Tuba1;Tuba1a;Tuba3;Tuba3a;Tuba3b;Tuba7;mCG_129425;mCG_13302;RP24-89F5.1-001	Tubulin alpha-1A chain;Tubulin alpha-3 chain;Putative uncharacterized protein	P68369;P05214;Q5FW91;Q9D9Y2	64	59	8	8	61.5	8	7.6875
Rhodopsin	Rho	Rhodopsin	P15409	9	6	8	8	7.5	8	0.9375
Try10-like trypsinogen;MCG140784;Putative uncharacterized protein;Trypsin 10;Trypsinogen 10	EG386551;EG436523;Gm5409;Try10l;mCG_140784;Tcrb-V20;Try10;trypsinogen	Try10-like trypsinogen;trypsin 10	Q7M754;Q792Z1	4	2	7	8	3	7.5	0.4
Histone H2B type 1-P;Histone H2B;H2B 291A;Histone H2B type 1-F/J/L;H2B 291B;Histone H2B type 1-M;Histone H2B type 1-K;h2B-221;Histone H2B type 1-H;H2b 616;Histone H2B type 2-B;h2B-143;Histone H2B type 1-B;Histone H2B type 1-C/E/G;Hist2h2bb protein;Histone H2B type 3-B;Histone H2B type 1-A;Histone H2B, testis;Testis-specific histone H2B;Histone H2B type 3-A;H2b 613;Histone H2B type 2-E	Hist1h2bp;Gm13646;Hist1h2bc;LOC665622;mCG_50238;OTTMUSG00000013203;Hist1h2bb;H2b-f;H2b-j;H2b-l;H2b-n;Hist1h2bf;Hist1h2bj;Hist1h2bl;Hist1h2bn;Hist1h2bm;mCG_50239;Hist1h2bk;mCG_49392;Hist1h2bh;Hist2h2bb;Hist1h2be;Hist1h2bg;Hist3h2bb;Hist1h2ba;Th2b;Hist3h2ba;mCG_11694;RP23-441I8.1-001;Hist2h2be	Isoform 2 of Histone H2B type 1-P;Histone H2B;Histone H2B;Histone H2B type 1-F/J/L;Histone H2B type 1-M;Histone H2B type 1-K;Histone H2B type 1-H;Histone H2B type 2-B;Histone H2B type 1-B;Isoform 1 of Histone H2B type 1-P;Histone H2B type 1-C/E/G;Hist2h2bb	Q8CGP2-2;Q8CGP2;Q921L4;Q8CBB6;P10853;A0JLV3;P10854;B2RTK3;Q8CGP1;B2RVD5;Q64478;Q64525;Q64475;Q8CGP2-1;Q6ZWY9;Q8VEE3;Q8CGP0;P70696;A0JNS9;Q9D2U9;A2AB77;Q64524	37	30	7	7	33.5	7	4.78571
Keratin, type II cytoskeletal 2 oral;Keratin-76;Type-II keratin Kb9	Krt76	Keratin, type II cytoskeletal 2 oral	Q3UV17	15	18	6	6	16.5	6	2.75
Actin, alpha skeletal muscle;Alpha-actin-1;Skeletal muscle alpha-actin mRNA.;Alpha-actin (Aa 40-375);Actin, alpha cardiac muscle 1;Alpha-cardiac actin;Actin alpha cardiac;Actin, alpha, cardiac muscle 1;Putative uncharacterized protein;Alpha-actin (AA 27-375);Actin, aortic smooth muscle;Alpha-actin-2;Actin, gamma-enteric smooth muscle;Alpha-actin-3;Gamma-2-actin;Smooth muscle gamma-actin;Actin, ga…	Acta;Acta1;Actc;Actc1;RP23-230H3.3-001;alpha-cardiac actin;Acta2;Actsa;Actvs;Acta3;Actg2;Actsg;mCG_133573	Actin, alpha skeletal muscle;Actin, alpha cardiac muscle 1;Putative uncharacterized protein;Putative uncharacterized protein;Actin, aortic smooth muscle;Putative uncharacterized protein;Actin, gamma-enteric smooth muscle;Smooth muscle gamma-actin;Uncharact	P68134;Q61264;Q61272;P68033;Q497E4;Q61273;Q61274;Q61275;Q9CXK3;Q3UIJ3;P62737;Q3U122;Q3TG92;P63268;Q3UJ36;Q61852;D3YZY0;D3Z2K3	56	47	6	4	51.5	5	10.3
Vimentin;Vim protein;Putative uncharacterized protein;Vimentin, isoform CRA_b	Vim;mCG_15706;RP23-185P20.1-001	Vimentin;Uncharacterized protein	P20152;A4IF59;Q3TFD9;Q3TWV0;Q3U6S1;Q3UAX1;Q3V2S4;Q5FWJ3;E9PZV5;Q3UD36	10	10	5	5	10	5	2
Putative uncharacterized protein	Gm11529;OTTMUSG00000001775	Putative uncharacterized protein	Q3UUH9	6	3	6	4	4.5	5	0.9
Alpha-globin;Hemoglobin alpha chain;Hemoglobin subunit alpha;Alpha-globin mRNA.;Putative uncharacterized protein;Alpha globin 1;Alpha globin 2;Hemoglobin alpha, adult chain 1;Hemoglobin alpha, adult chain 2;Alpha-1-globin	Hba;Hba-a1;Hbat1;Hba-a2;haemaglobin alpha 1;haemaglobin alpha 2;RP23-375M9.2-001;RP23-375M9.3-001	Hemoglobin subunit alpha;hemoglobin alpha, adult chain 2;Putative uncharacterized protein	P01942;A8DUV3;A8DUV1;Q61287;Q61649;Q8BPF4;Q91VB8;Q9CWS5;Q9CY06;Q9QWJ3;F7CAE1;Q9CY10	2	5	6	4	3.5	5	0.7
Histone H4	H4-12;H4-53;Hist1h4a;Hist1h4b;Hist1h4c;Hist1h4d;Hist1h4f;Hist1h4h;Hist1h4i;Hist1h4j;Hist1h4k;Hist1h4m;Hist2h4;Hist2h4a;Hist4h4;Gm11275;mCG_1027097;mCG_1044802;mCG_121063;mCG_142242;mCG_23033;mCG_23039;mCG_49272;mCG_49679;mCG_7726;mCG_7729;mCG_7731;OTTMUSG00000000446	Histone H4	P62806;B2RTM0;Q61667;Q6B822	39	40	5	4	39.5	4.5	8.77778
Putative uncharacterized protein;Desmoplakin	Dsp	Desmoplakin;Uncharacterized protein	E9Q557;Q9CV95;Q9QZX5;E9PZW0;Q8BP77	3	5	2	7	4	4.5	0.888889
Glyceraldehyde-3-phosphate dehydrogenase;Glyceraldehyde-3-phosphate-dehydrogenase;GAPDH;Putative uncharacterized protein;Gapdh protein;Putative uncharacterized protein Gm10291;Putative uncharacterized protein Gm7293;Putative uncharacterized protein ENSMUSP00000100794;Putative uncharacterized protein ENSMUSP00000050698;Putative uncharacterized protein Gm10290	Gapd;Gapdh;GAPDH;mCG_134295;380687;ENSMUSG00000068459;OTTMUSG00000017911;AK190093;ENSMUSG00000071343;Gm10481;ENSMUSG00000070490;Gm10291;Gm7293;Gm10290	glyceraldehyde-3-phosphate dehydrogenase-like isoform 1;Glyceraldehyde-3-phosphate dehydrogenase;Glyceraldehyde-3-phosphate dehydrogenase;Glyceraldehyde-3-phosphate dehydrogenase;Glyceraldehyde-3-phosphate dehydrogenase;Glyceraldehyde-3-phosphate dehydroge	P16858;D2KHZ9;Q6IWE3;E9PX42;E9QAC7;E9Q1S8;E9Q5U3;E9PX72;E9PXL6;E9PZL2;E9Q9E5;E9Q0E3;F6ZQM8;F8WJL5;Q2VWQ4;Q3TUZ9;Q4VBD1;D3YUV0;D3YYI5;E9PZH9;D3YU05;D3Z0Z9;E9PYX4;E9Q1F8;D3YV03	0	4	5	4	2	4.5	0.444444
Ciliary rootlet coiled-coil protein;Rootletin;Ciliary rootlet coiled-coil, rootletin	Crocc;Kiaa0445;RP23-183L1.6-001	Isoform 1 of Rootletin;Isoform 3 of Rootletin;Isoform 2 of Rootletin	Q8CJ40-1;Q8CJ40;Q8CJ40-3;Q8CJ40-2;A2AA80	325	290	4	4	307.5	4	76.875
H1 VAR.2;H1e;Histone H1.4	H1f4;Hist1h1e	Histone H1.4	P43274	34	28	3	5	31	4	7.75
Cellular myosin heavy chain, type A;Myosin heavy chain 9;Myosin heavy chain, non-muscle IIa;Myosin-9;Non-muscle myosin heavy chain A;Non-muscle myosin heavy chain IIa;Putative uncharacterized protein;Myh9 protein	Myh9	Myosin-9	Q8VDD5;Q3UFT0;Q7TQJ6;Q811J9;Q99JJ3	14	17	6	2	15.5	4	3.875
DNA-binding p52/p100 complex, 100 kDa subunit;Polypyrimidine tract-binding protein-associated-splicing factor;Splicing factor, proline- and glutamine-rich;Putative uncharacterized protein;Sfpq protein;PTB-associated splicing factor	Sfpq	Splicing factor, proline- and glutamine-rich	Q8VIJ6;Q3TZL2;Q7TMH7;Q810V5;Q9Z1Q0	93	85	4	3	89	3.5	25.4286
Adenine nucleotide translocator 2;ADP,ATP carrier protein 2;ADP/ATP translocase 2;Solute carrier family 25 member 5;MCG11560;Putative uncharacterized protein;Solute carrier family 25, member 5	Ant2;Slc25a5;mCG_11560;RP23-286I5.1-001	ADP/ATP translocase 2	P51881;B0LAB5;Q545A2	4	2	5	2	3	3.5	0.857143
Desmoplakin III;Desmoplakin-3;Junction plakoglobin	Jup;mCG_20537;RP23-392I3.6-001	Junction plakoglobin	Q02257;A2A4H7	2	2	3	4	2	3.5	0.571429
Heterogeneous nuclear ribonucleoproteins A2/B1;Putative uncharacterized protein;Heterogeneous nuclear ribonucleoprotein A2/B1	Hnrnpa2b1;Hnrpa2b1	Isoform 1 of Heterogeneous nuclear ribonucleoproteins A2/B1;Isoform 2 of Heterogeneous nuclear ribonucleoproteins A2/B1;Isoform 3 of Heterogeneous nuclear ribonucleoproteins A2/B1;Heterogeneous nuclear ribonucleoprotein A2/B1	O88569-1;O88569;O88569-2;Q3UTH2;O88569-3;B7ZP22;F6U106	7	10	4	2	8.5	3	2.83333
Putative uncharacterized protein;RIKEN cDNA 2210010C04, isoform CRA_b;Trypsinogen 7	2210010C04Rik;mCG_15095;trypsinogen	trypsinogen 7	Q9CPN9;Q9D7Y7	2	3	3	3	2.5	3	0.833333
Annexin A2;Annexin II;Annexin-2;Calpactin I heavy chain;Calpactin-1 heavy chain;Chromobindin-8;Lipocortin II;p36;Placental anticoagulant protein IV;Protein I;Putative uncharacterized protein;Annexin A2, isoform CRA_a;Anxa2 protein	Anx2;Anxa2;Cal1h;CT009708.1-001;mCG_5731;CT009708.1-003;CT009708.1-004;CT009708.1-005	Annexin A2;Uncharacterized protein;Uncharacterized protein;Uncharacterized protein	P07356;Q3UCD3;Q542G9;Q99KH3;Q9CZI7;B0V2N7;B0V2N8;B0V2N5	2	2	4	2	2	3	0.666667
Glutathione S-transferase GT9.3;Glutathione S-transferase Mu 3;GST class-mu 3	Gstm3	Glutathione S-transferase Mu 3	P19639	11	8	2	3	9.5	2.5	3.8
Ataxia telangiectasia and Rad3-related protein;Serine/threonine-protein kinase ATR;Putative uncharacterized protein	Atr;Kiaa4069	serine/threonine-protein kinase ATR;Uncharacterized protein;Putative uncharacterized protein	Q9JKK8;E9QPK4;Q3TZM5;Q3TRL7;Q3UXJ0;Q3UR12	3	5	3	2	4	2.5	1.6
Ubc protein;Putative uncharacterized protein;Ubiquitin B;MCG23377, isoform CRA_a;40S ribosomal protein S27a;MCG13441;MCG15222;Ribosomal protein S27a;Ribosomal protein S27A;60S ribosomal protein L40;CEP52;MCG23116, isoform CRA_a;MCG6478;Novel protein identical to ubiquitin A-52 residue ribosomal protein fusion product 1 Uba52;Uba52 protein;Ubiquitin A-52 residue ribosomal protein fusion product 1;…	Ubc;Ubb;mCG_23377;RP23-234K24.1-001;RP23-234K24.1-002;Gm1821;Rps27a;Uba80;Ubcep1;mCG_13441;mCG_15222;RP23-92B18.5-003;Uba52;Ubcep2;mCG_23116;mCG_6478;RP23-24J10.5-001;EG216818;Gm5239;mCG_1031578	Polyubiquitin-C;Uncharacterized protein;Uncharacterized protein;Polyubiquitin-B;Uncharacterized protein;Uncharacterized protein;Uncharacterized protein;Uncharacterized protein;Ubiquitin-40S ribosomal protein S27a;Uncharacterized protein;Ubiquitin-60S ribos	P0CG50;Q8VC46;Q3TH47;Q8R0Z9;Q922B0;Q922Z8;P0CG49;Q6NZC5;Q78XY9;Q5SX22;E9QNP0;E9Q5F6;Q8C2K3;E9Q4P0;P62983;Q3TWD1;Q642L7;E9Q0Z8;P62984;Q66JP1;A5JUZ1;B0LAC2;E9Q9J0;F6X7C4;D3YYZ2	10	11	2	2	10.5	2	5.25
Putative uncharacterized protein Gm10119;40S ribosomal protein S3a;Protein TU-11;Putative uncharacterized protein;MCG1128, isoform CRA_c;Ribosomal protein S3A;Putative uncharacterized protein Gm9000	Gm10119;Rps3a;mCG_1128;Gm9000	Uncharacterized protein;40S ribosomal protein S3a;Uncharacterized protein	D3Z6C3;P97351;Q3U5P8;Q3UAC2;Q3UJU5;Q564F3;Q9D1S3;D3Z7W7	7	9	2	2	8	2	4
Heat shock 70 kDa protein 8;Heat shock cognate 71 kDa protein;Hspa8 protein;Putative uncharacterized protein;Heat shock cognate hsc73	Hsc70;Hsc73;Hspa8	Heat shock cognate 71 kDa protein;Uncharacterized protein	P63017;Q3KQJ4;Q3TB63;Q3TEK2;Q3TF16;Q3TH04;Q3TH56;Q3TQ13;Q3TRH3;Q3TZJ3;Q3U9L2;Q3UBA6;Q3UDS0;Q3ULM1;Q3UBR0;Q3UXU1;Q504P4;Q9QZ38	1	5	2	2	3	2	1.5
Complement C1q subcomponent subunit B;Putative uncharacterized protein;Complement component 1, q subcomponent, beta polypeptide	C1qb;RP23-357K18.2-001	Complement C1q subcomponent subunit B;Putative uncharacterized protein	P14106;Q3U6I5;Q3U793;Q3US82	2	2	2	2	2	2	1
MCG1034428;Putative uncharacterized protein Gm3174;60S ribosomal protein L23a;Rpl23a protein;MCG10806;Putative uncharacterized protein;Ribosomal protein L23a;Putative uncharacterized protein Gm10335;Putative uncharacterized protein Gm8112;Putative uncharacterized protein Gm8137;Putative uncharacterized protein Gm3940;MCG1031564;Putative uncharacterized protein Gm4851;Putative uncharacterized prot…	Gm3174;mCG_1034428;Rpl23a;mCG_10806;RP23-185A18.4-001;Gm10335;Gm8112;Gm8137;Gm3940;Gm4851;mCG_1031564;Gm6177;Gm6096	Uncharacterized protein;60S ribosomal protein L23a;60S ribosomal protein L23a-like;Uncharacterized protein;60S ribosomal protein L23a-like;Uncharacterized protein;60S ribosomal protein L23a-like;Uncharacterized protein;Uncharacterized protein;Uncharacteriz	D3YWP3;P62751;Q4V9X9;Q5M9M5;Q91YK6;F8WH61;D3Z1D6;D3Z5J8;D3Z5J9;D3YU45;D3YW68;D3YW72;D3YU46;D3YTY6	24	20	1	2	22	1.5	14.6667
HDP-1;Helix-destabilizing protein;Heterogeneous nuclear ribonucleoprotein A1;hnRNP core protein A1;Single-strand-binding protein;Topoisomerase-inhibitor suppressed;HnRNP A1;Putative uncharacterized protein;Hnrnpa1l2 protein	Fli-2;Hnrnpa1;Hnrpa1;Tis;Gm6296;Hnrnpa1l2	Putative uncharacterized protein;Isoform Long of Heterogeneous nuclear ribonucleoprotein A1;predicted gene 5803;Hnrnpa1l2 protein	P49312-2;P49312;P70370;Q3UK83;Q5EBP8;P49312-1;Q3TFB1;Q3TIK8;Q3U7F3;B7ZWG9	11	10	2	1	10.5	1.5	7
H1 histone family, member X	H1fx	Uncharacterized protein	Q80ZM5	8	10	2	1	9	1.5	6
Tubulin beta-5 chain;Tubb5 protein	Tubb5	Tubulin beta-5 chain	P99024;Q80ZV2	53	49	1	1	51	1	51
Myosin, heavy polypeptide 10, non-muscle;Putative uncharacterized protein;Cellular myosin heavy chain, type B;Myosin heavy chain 10;Myosin heavy chain, non-muscle IIb;Myosin-10;Non-muscle myosin heavy chain B;Non-muscle myosin heavy chain IIb;Myh10 protein;MKIAA3005 protein	Myh10;RP23-396M19.2-008;RP23-396M19.2-002;mKIAA3005	Uncharacterized protein;Uncharacterized protein;Myosin-10	Q3UH59;Q5SV64;Q61879;Q4KMN4;Q6PB65;Q80T68;Q8BLI1;Q8BLI3;Q8BWI3	27	36	2	0	31.5	1	31.5
Heterogeneous nuclear ribonucleoprotein G;Putative uncharacterized protein;RNA binding motif protein, X chromosome;RNA binding motif protein, X chromosome, isoform CRA_e;Rbmxrt protein;RNA binding motif protein, X chromosome retrogene;RNA-binding motif protein, X chromosome;RNA binding motif protein, X chromosome, isoform CRA_b;RNA binding motif protein X chromosome retrogene;RNA binding motif pr…	mCG_17339;Rbmx;RP23-372E6.2-002;Rbmxrt;Hnrnpg;Hnrpg;Rbmxp1;RP23-372E6.2-004	RNA binding motif protein, X-linked;Heterogeneous nuclear ribonucleoprotein G-like 1;Heterogeneous nuclear ribonucleoprotein G;Uncharacterized protein;Uncharacterized protein	Q9WV02;Q91VM5;O35479;A2AFI3;B0LAC3;Q8C2U6;Q9R0Y0	18	14	1	1	16	1	16
Heterogeneous nuclear ribonucleoprotein K;Putative uncharacterized protein;Hnrpk protein;Putative uncharacterized protein ENSMUSP00000095927;Putative uncharacterized protein ENSMUSP00000088990	Hnrnpk;Hnrpk	Isoform 1 of Heterogeneous nuclear ribonucleoprotein K;Isoform 2 of Heterogeneous nuclear ribonucleoprotein K;Putative uncharacterized protein;Uncharacterized protein;Uncharacterized protein;Uncharacterized protein	P61979-1;P61979;Q3TG17;Q3TJ38;Q3TL71;Q3TUA1;P61979-2;Q5FWJ5;E9PVM4;Q3U6X2;Q3U9Q3;P61979-3;B2M1R6;E9Q8D6;D3YWG1;D3Z5X4	11	16	1	1	13.5	1	13.5
Heterogeneous nuclear ribonucleoprotein A3;Putative uncharacterized protein;MCG1305, isoform CRA_b;Hnrpa3 protein;MCG1305, isoform CRA_d;MCG48756;EG627828 protein	Hnrnpa3;Hnrpa3;hnRNPA3;mCG_1305;RP23-374O4.1-002;mCG_48756;RP23-374O4.1-001;EG627828;Gm6793;RP23-374O4.1-003	Isoform 1 of Heterogeneous nuclear ribonucleoprotein A3;heterogeneous nuclear ribonucleoprotein A3-like;Isoform 2 of Heterogeneous nuclear ribonucleoprotein A3;heterogeneous nuclear ribonucleoprotein A3-like;Uncharacterized protein;heterogeneous nuclear ri	Q8BG05-1;Q8BG05;Q3UZG3;Q5FB19;Q8BG05-2;Q0VG47;Q58E39;Q5U3M2;Q6PFA7;B2RXM2;A2AL12;Q6P6I7;E9Q7H5;F8VPW0	13	11	1	1	12	1	12
CCAAT-binding transcription factor I subunit A;DNA-binding protein B;Enhancer factor I subunit A;Nuclease-sensitive element-binding protein 1;Y-box transcription factor;Y-box-binding protein 1;Putative uncharacterized protein;Y box protein 1;MYB-1a;MYB-1b;Y box transcription factor	Msy1;Msy-1;Nsep1;Yb1;Ybx1;RP24-363D14.2-001;RP24-363D14.2-004	Nuclease-sensitive element-binding protein 1;Y box protein 1	P62960;Q3UBT1;Q60950;Q60951;Q71V06;Q810K5;Q8BRJ5;A2BGG7	4	8	1	1	6	1	6
Heterogeneous nuclear ribonucleoproteins C1/C2;Heterogeneous ribonucleoprotein C1/C2;Putative uncharacterized protein	Hnrnpc;Hnrpc	Isoform C1 of Heterogeneous nuclear ribonucleoproteins C1/C2;Isoform 3 of Heterogeneous nuclear ribonucleoproteins C1/C2;Isoform 4 of Heterogeneous nuclear ribonucleoproteins C1/C2;Uncharacterized protein;Isoform C2 of Heterogeneous nuclear ribonucleoprote	Q9Z204-2;Q9Z204;Q9Z204-3;Q9Z0Y3;Q9Z204-4;Q9Z0Y4;Q3U6P5;Q9Z204-1;Q9Z204-5	5	7	1	1	6	1	6
CTP synthase 1;CTP synthetase 1;UTP--ammonia ligase 1;Cytidine 5-triphosphate synthase;Cytidine 5-triphosphate synthase, isoform CRA_a;Putative uncharacterized protein	Ctps;mCG_122871;RP23-106K5.3-001	CTP synthase 1	P70698;B1AS53;Q3TPP2	10	0	2	0	5	1	5
60S ribosomal protein L26;Silica-induced gene 20 protein;Putative uncharacterized protein;MCG50660, isoform CRA_a;MCG50660, isoform CRA_b;MCG6351;Ribosomal protein L26;MCG50296;Putative uncharacterized protein Gm4805	Rpl26;mCG_50660;mCG_6351;RP23-396M19.1-001;RP23-396M19.1-003;Gm4805;mCG_50296;RP23-396M19.1-002	60S ribosomal protein L26;Uncharacterized protein;Uncharacterized protein;17 kDa protein;ribosomal protein L26-like;Uncharacterized protein	P61255;Q3U7N1;Q4FZH2;B1ARA3;D3Z3Q9;B1ARA5	5	4	1	1	4.5	1	4.5
60S ribosomal protein L35	Rpl35	60S ribosomal protein L35	Q6ZWV7	4	3	1	1	3.5	1	3.5
Coronin-1C;Coronin-3;Putative uncharacterized protein;Coronin, actin binding protein 1C	Coro1c;mCG_3535	Coronin-1C	Q9WUM4;Q3TEU8;Q3TF74;Q3U8F0;Q499X7;Q5PPQ7	1	4	1	1	2.5	1	2.5
Developmentally-regulated brain protein;Drebrin;Drebrin 1;Putative uncharacterized protein	Dbn1;Drba;RP23-211O9.1-002	Isoform A of Drebrin;drebrin isoform 2;Isoform E2 of Drebrin;Isoform A2 of Drebrin	Q9QXS6-1;Q9QXS6;Q9QXS6-3;Q3TRK3;Q9QXS6-2	9	16	1	0	12.5	0.5	25
40S ribosomal protein S4, X isoform;Putative uncharacterized protein;MCG116623;Ribosomal protein S4 X-linked;Ribosomal protein S4, X-linked	Rps4;Rps4x;mCG_116623;RP23-331B22.2-001	40S ribosomal protein S4, X isoform;Uncharacterized protein	P62702;Q3UXQ6;Q545X8;Q545F8	11	10	0	1	10.5	0.5	21
Heterogeneous nuclear ribonucleoprotein U;Scaffold attachment factor A;Heterogenous nuclear ribonucleoprotein U;Putative uncharacterized protein	Hnrnpu;Hnrpu;hnRNP U	Heterogeneous nuclear ribonucleoprotein U;Putative uncharacterized protein	Q8VEK3;O88568;Q3TGN5;Q3TVV6;Q3TWN5;Q3TXW2;Q3ULH5;Q8C290;Q3TS50;Q9R205	11	10	0	1	10.5	0.5	21
H1 VAR.4;H1d;Histone H1.3;Histone cluster 1, H1d;MCG50184;Putative uncharacterized protein	H1f3;Hist1h1d;mCG_50184	Histone H1.3	P43277;Q149Z9;Q3U292	8	9	0	1	8.5	0.5	17
Putative uncharacterized protein;Tropomyosin 1, alpha, isoform CRA_c	mCG_1234;Tpm1	Uncharacterized protein;tropomyosin alpha-1 chain isoform 7;Uncharacterized protein;Uncharacterized protein;tropomyosin alpha-1 chain isoform 6;tropomyosin alpha-1 chain isoform 8;tropomyosin alpha-1 chain isoform 10;Uncharacterized protein;tropomyosin alp	E9Q456;E9Q453;E9Q455;E9Q448;E9Q450;Q8BP43	8	9	0	1	8.5	0.5	17
Putative uncharacterized protein	Hnrnpa0;Hnrpa0;Klhl3	heterogeneous nuclear ribonucleoprotein A0	Q9CX86	6	9	1	0	7.5	0.5	15
60S ribosomal protein L31;MCG126194, isoform CRA_a;Putative uncharacterized protein;Ribosomal protein L31;MCG49033;Putative uncharacterized protein Gm16382	Rpl31;mCG_126194;Gm16382;mCG_49033	60S ribosomal protein L31;Putative uncharacterized protein;60S ribosomal protein L31-like isoform 1;60S ribosomal protein L31-like;Uncharacterized protein;60S ribosomal protein L31	P62900;Q5M9K9;Q9CY93;D3YVU2	7	8	0	1	7.5	0.5	15
Histone H3.3;Histone H3;Histone H3.2;Histone H3.1	H3.3a;H3.3b;H3f3a;H3f3b;mCG_19829;mCG_6618;RP23-42F6.3-001;H3.2;H3.2-221;H3.2-614;H3.2-615;H3.2-616;H3-143;H3-53;H3b;H3-B;H3f;H3-F;Hist1h3b;Hist1h3c;Hist1h3d;Hist1h3e;Hist1h3f;Hist2h3b;Hist2h3c1;Hist2h3c2;Hist2h3ca1;Hist2h3ca2;mCG_122935;mCG_126480;mCG_140859;mCG_16737;mCG_7727;mCG_7728;mCG_7741;H3.1-221;H3.1-291;H3.1-I;H3a;H3g;H3h;H3i;Hist1h3a;Hist1h3g;Hist1h3h;Hist1h3i	20 kDa protein;histone H3.3-like;histone H3.3-like;histone H3.3 type 1-like;Histone H3.3;Histone H3.2;Histone H3.1;Uncharacterized protein;predicted gene 12657;histone H3.3-like;histone H3.3-like;Uncharacterized protein;Uncharacterized protein;histone H3.3	P84244;A2A852;P84228;A1L0U3;B9EI85;P68433;A1L0V4;E9PV77;F8WI35;E0CZ27	8	6	0	1	7	0.5	14
Heterogeneous nuclear ribonucleoprotein H1;Putative uncharacterized protein;Heterogeneous nuclear ribonucleoprotein H;Heterogeneous nuclear ribonucleoprotein H, N-terminally processed;Heterogeneous nuclear ribonucleoprotein H1, isoform CRA_d	Hnrnph1;Hnrph1;RP23-121P11.1-006;Hnrph;mCG_67961;RP23-121P11.1-005	Uncharacterized protein;Heterogeneous nuclear ribonucleoprotein H	Q8C2Q7;O35737;Q3TNG9;Q811L7	5	6	0	1	5.5	0.5	11
Putative uncharacterized protein Gm4963;40S ribosomal protein S25;MCG10725, isoform CRA_a;Putative uncharacterized protein;Ribosomal protein S25	Gm4963;Rps25;mCG_10725	Uncharacterized protein;40S ribosomal protein S25;40S ribosomal protein S25-like;40S ribosomal protein S25-like	D3YXG3;P62852;Q58EA6	2	6	1	0	4	0.5	8
40S ribosomal protein S14;Ribosomal protein S14;Putative uncharacterized protein;Putative uncharacterized protein Rps14;Putative uncharacterized protein Gm5805	Rps14;rps14;Gm5805	40S ribosomal protein S14;Uncharacterized protein;Uncharacterized protein;Uncharacterized protein	P62264;O70569;Q3UJS5;D3Z7I1;D3YVF4;D3Z1P6	4	4	0	1	4	0.5	8
40S ribosomal protein S13;MCG10205;MCG11549;MCG123365, isoform CRA_c;Putative uncharacterized protein;Ribosomal protein S13;Rps13 protein	Rps13;mCG_10205;mCG_11549;mCG_123365	40S ribosomal protein S13;40S ribosomal protein S13-like;40S ribosomal protein S13-like;40S ribosomal protein S13-like;Uncharacterized protein	P62301;Q5BLJ7;Q921R2	2	4	1	0	3	0.5	6
40S ribosomal protein S3;Ribosomal protein S3;Putative uncharacterized protein;Ribosomal protein S3, isoform CRA_g;Putative uncharacterized protein Rps3	Rps3;mCG_7040	40S ribosomal protein S3;Uncharacterized protein	P62908;O89068;Q3UCL7;Q3UK56;Q5YLW3;Q9CZP6;Q9D0A2;D3YV43	3	2	0	1	2.5	0.5	5
Non-POU domain-containing octamer-binding protein;Putative uncharacterized protein;Nono protein;Non-POU-domain-containing, octamer binding protein	Nono;RP23-312D15.2-001	Isoform 1 of Non-POU domain-containing octamer-binding protein	Q99K48-1;Q99K48;F6XLC7;Q3TF40;Q3TFC2;Q3TMM5;Q3TTV7;Q3UM20;Q4FK11	42	48	0	0	45	0	P23H only
Spectrin alpha 2;Spna2 protein;Alpha-II spectrin;Fodrin alpha chain;Spectrin alpha chain, brain;Spectrin, non-erythroid alpha chain;Putative uncharacterized protein	RP23-443G7.6-010;Spna2;RP23-443G7.6-004;RP23-443G7.6-001;Spta2;Sptan1	spectrin alpha chain, brain isoform 1;spectrin alpha chain, brain isoform 2;spectrin alpha chain, brain isoform 3;Isoform 1 of Spectrin alpha chain, brain;Isoform 2 of Spectrin alpha chain, brain	A3KGU9;B2RXX6;B7ZWK3;B9EKJ1;E9Q447;A3KGU7;A3KGU5;P16546-1;P16546;P16546-2;Q3TNY2;Q3TYI8;Q3URW8;Q3V1V5;Q58ES7;Q6PA04	28	46	0	0	37	0	P23H only
Beta-II spectrin;Embryonic liver fodrin;Fodrin beta chain;Spectrin beta chain, brain 1;Spectrin, non-erythroid beta chain 1;Putative uncharacterized protein;Spnb2 protein;Brain beta-spectrin;MKIAA4049 protein	Elf;Spnb2;Spnb-2;Sptb2;Sptbn1;mKIAA4049	Isoform 1 of Spectrin beta chain, brain 1;Isoform 2 of Spectrin beta chain, brain 1;MKIAA4049 protein	Q62261-1;Q62261;Q8BQ35;Q8R1C2;Q62261-2;Q3TTX2;Q3TZN6;Q8C509;P70435;Q5DTR4	33	33	0	0	33	0	P23H only
DEAD (Asp-Glu-Ala-Asp) box polypeptide 5;Putative uncharacterized protein;Ddx5 protein;MCG2872, isoform CRA_a;DEAD box protein 5;DEAD box RNA helicase DEAD1;Probable ATP-dependent RNA helicase DDX5;RNA helicase p68;P68 RNA helicase	Ddx5;mCG_2872;RP23-247J12.4-001;Tnz2;RP23-247J12.4-003;Hlr1	Putative uncharacterized protein;Probable ATP-dependent RNA helicase DDX5;probable ATP-dependent RNA helicase DDX5-like	A1L333;Q3UXW3;Q3V0Z8;Q5U222;Q8BTS0;Q921Y3;Q9CSD9;Q61656;B1ARB9;O35662	19	21	0	0	20	0	P23H only
Alpha-actinin-4;F-actin cross-linking protein;Non-muscle alpha-actinin 4;Putative uncharacterized protein;Actinin alpha 4;Alpha-actinin	Actn4;mCG_2999;FR-17	Alpha-actinin-4;Uncharacterized protein	P57780;Q1A602;Q3UDJ7;Q3ULT2;Q61064;Q8BP35;E9Q2W9;Q61063	16	22	0	0	19	0	P23H only
ASF/SF2;Splicing factor, arginine/serine-rich 1	Sfrs1	28 kDa protein;Isoform 1 of Serine/arginine-rich splicing factor 1;Isoform 2 of Serine/arginine-rich splicing factor 1;Isoform 3 of Serine/arginine-rich splicing factor 1	Q6PDM2-1;Q6PDM2;Q6PDM2-2;Q6PDM2-3	14	15	0	0	14.5	0	P23H only
Rps19 protein;40S ribosomal protein S19;Putative uncharacterized protein Rps19	Rps19	Rps19 protein (Fragment);40S ribosomal protein S19-like;40S ribosomal protein S19;40S ribosomal protein S19-like;Uncharacterized protein;Uncharacterized protein;40S ribosomal protein S19-like;40S ribosomal protein S19-like;Uncharacterized protein;Uncharact	Q5M9P3;F8VQH5;Q9CZX8;D3Z722;D3Z5R8;F6Q5Z8;D3YUG3;D3YUT3	15	11	0	0	13	0	P23H only
Heterogeneous nuclear ribonucleoprotein M;Heterogeneous nuclear ribonucleoprotein M, isoform CRA_c;Putative uncharacterized protein;MKIAA4193 protein	Hnrnpm;Hnrpm;mCG_22515;RP24-225N8.1-001;RP24-225N8.1-002;mKIAA4193;RP24-225N8.1-003;RP24-225N8.1-004	Isoform 1 of Heterogeneous nuclear ribonucleoprotein M;Isoform 2 of Heterogeneous nuclear ribonucleoprotein M;Uncharacterized protein;Uncharacterized protein	Q9D0E1-1;Q9D0E1;B8JK30;Q3TL61;Q9D0E1-2;E9Q0P7;Q3THB3;Q3TQ66;Q3TW40;Q3UCL9;Q570Z0;B8JK32;B8JK33	11	13	0	0	12	0	P23H only
60S ribosomal protein L11;MCG5487, isoform CRA_b;Ribosomal protein L11;Rpl11 protein;MCG11809;Putative uncharacterized protein Gm5093;Putative uncharacterized protein Gm7589	Rpl11;mCG_5487;RP23-49E16.1-001;Gm5093;mCG_11809;Gm7589;RP23-49E16.1-002	60S ribosomal protein L11;Uncharacterized protein;60S ribosomal protein L11-like;Uncharacterized protein;Uncharacterized protein;Uncharacterized protein	Q9CXW4;A2BH07;Q8VC94;D3Z3K1;E9PZB3;E9PYL9;D3YW69;A2BH06	11	9	0	0	10	0	P23H only
Nucleolin;Protein C23;Putative uncharacterized protein	Ncl;Nuc	Nucleolin	P09405;Q3TGR3;Q3TL52;Q3TT41;Q8CD23;Q8CE30;Q9CT46	10	9	0	0	9.5	0	P23H only
Tubulin beta-2A chain;Tubb2a protein	Tubb2;Tubb2a	Tubulin beta-2A chain	Q7TMM9;Q99J49	12	7	0	0	9.5	0	P23H only
Coronin-2B	Coro2b	Coronin-2B;54 kDa protein	Q8BH44	12	6	0	0	9	0	P23H only
Protein pigpen;RNA-binding protein FUS;Putative uncharacterized protein;Putative uncharacterized protein Fus	Fus	RNA-binding protein FUS;Putative uncharacterized protein;Protein	P56959;Q3UK30;D3YU29;Q3USY4	6	8	0	0	7	0	P23H only
RNA-binding motif protein 14;RNA-binding protein 14;Putative uncharacterized protein;16 kDa protein	Rbm14;p16	Isoform 1 of RNA-binding protein 14;Uncharacterized protein;Isoform 2 of RNA-binding protein 14;Uncharacterized protein;16 kDa protein	Q8C2Q3-1;Q8C2Q3;Q3U6A2;E9Q205;Q8C2Q3-2;E9QL13;E9PXP4;Q62019	7	7	0	0	7	0	P23H only
40S ribosomal protein S16;MCG123443;MCG129846;Rps16 protein	Rps16;ENSMUSG00000060419;mCG_123443;mCG_129846;Gm10079	Rps16 protein;40S ribosomal protein S16-like	P14131;A4FUS1;Q5CZY9;Q641N3	6	8	0	0	7	0	P23H only
Pre-mRNA-splicing factor SRP20;Protein X16;Splicing factor, arginine/serine-rich 3;MCG21131, isoform CRA_d;Splicing factor, arginine/serine-rich 3 (SRp20);Putative uncharacterized protein;MCG21910;Novel protein similar to splicing factor, arginine/serine-rich 3 (SRp20) Sfrs3;MCG21131, isoform CRA_a	Sfrs3;Srp20;X16;mCG_21131;RP23-73N16.4-001;mCG_21910;OTTMUSG00000006392;RP23-438D7.4-001	Isoform Long of Serine/arginine-rich splicing factor 3;Uncharacterized protein;Isoform Short of Serine/arginine-rich splicing factor 3;serine/arginine-rich splicing factor 3-like	P84104-1;P84104;B2KF41;Q9D6W4;A2A4X6;P84104-2;Q3U781	7	6	0	0	6.5	0	P23H only
Nonmuscle myosin II-C2;Myosin heavy chain 14;Myosin heavy chain, non-muscle IIc;Myosin-14;Non-muscle myosin heavy chain IIc;Myh14 protein	Myh14	Uncharacterized protein;Isoform 1 of Myosin-14;Isoform 2 of Myosin-14	B3F3T1;Q6URW6-1;Q6URW6;Q6URW6-2;Q7TQH2	6	7	0	0	6.5	0	P23H only
Tubulin beta-2C chain;Putative uncharacterized protein	Tubb2c;Tubb2c1	Tubulin beta-2C chain	P68372;Q9CVR0;Q9DCR1	6	6	0	0	6	0	P23H only
Ally of AML-1 and LEF-1;REF1-I;RNA and export factor-binding protein 1;THO complex subunit 4;Transcriptional coactivator Aly/REF;RNA and export factor binding protein 2;RNA and export factor-binding protein 2	Aly;Ref1;Refbp1;Thoc4;Refbp2;Ref2	Isoform 1 of THO complex subunit 4;RNA and export factor-binding protein 2;Isoform 1 of RNA and export factor-binding protein 2;Isoform 2 of RNA and export factor-binding protein 2;Isoform 2 of THO complex subunit 4	O08583-1;O08583;D9J342;Q4KL64;Q9JJW6-1;Q9JJW6;Q9JJW6-2;O08583-2	3	8	0	0	5.5	0	P23H only
Tight junction protein 2;Tight junction protein ZO-2;Zona occludens protein 2;Zonula occludens protein 2	Tjp2;Zo2	tight junction protein ZO-2 isoform 1;Tight junction protein ZO-2	Q9Z0U1	4	7	0	0	5.5	0	P23H only
Neurabin-2;Neurabin-II;Protein phosphatase 1 regulatory subunit 9B;Spinophilin;Putative uncharacterized protein	Ppp1r9b	Isoform 1 of Neurabin-2;Isoform 2 of Neurabin-2	Q6R891-1;Q6R891;Q6R891-2;Q8C3W4	6	5	0	0	5.5	0	P23H only
40S ribosomal protein S17;Putative uncharacterized protein;MCG15301, isoform CRA_a;Ribosomal protein S17	Rps17;mCG_15301	40S ribosomal protein S17;40S ribosomal protein S17-like;40S ribosomal protein S17	P63276;F7BBI3;Q3TK12;Q5M9L7;Q8BT90	5	6	0	0	5.5	0	P23H only
Tubulin beta-4 chain	Tubb4	Tubulin beta-4 chain	Q9D6F9	6	4	0	0	5	0	P23H only
Nucleolar phosphoprotein B23;Nucleolar protein NO38;Nucleophosmin;Numatrin;Putative uncharacterized protein;MCG68069;Nucleophosmin 1;Npm1 protein	Npm1;mCG_68069;RP23-323L8.2-001;RP23-323L8.2-006;RP23-323L8.2-003;RP23-323L8.2-002	Nucleophosmin;nucleophosmin-like;Uncharacterized protein;Uncharacterized protein;Uncharacterized protein;Uncharacterized protein	Q61937;Q3U536;Q5SQB7;Q5U438;Q5SQB0;Q5BL09;Q5SQB5;E9Q5T3;Q3UDA7;Q8BSZ3;Q9DAY9	3	7	0	0	5	0	P23H only
Heterochromatin protein 1-binding protein 3;Hp1bp3 protein;Heterochromatin protein 1, binding protein 3	Hp1bp3;RP23-25C1.1-008	Isoform 1 of Heterochromatin protein 1-binding protein 3;Isoform 2 of Heterochromatin protein 1-binding protein 3;Isoform 3 of Heterochromatin protein 1-binding protein 3;Uncharacterized protein	Q3TEA8-1;Q3TEA8;Q3B7C1;Q3TEA8-2;Q3TEA8-3;A2AM65	5	5	0	0	5	0	P23H only
Molecule associated with JAK3 N-terminus;Myosin containing a PDZ domain;Myosin-XVIIIa;Myo18a protein;SP-R210 alpha subunit splice variant CL;SP-R210 alpha subunit splice variant CS	Myo18a;Myspdz	Uncharacterized protein;Isoform 6 of Myosin-XVIIIa;Isoform 3 of Myosin-XVIIIa;Uncharacterized protein;Isoform 1 of Myosin-XVIIIa;Isoform 4 of Myosin-XVIIIa;Isoform 2 of Myosin-XVIIIa;Isoform 7 of Myosin-XVIIIa;Isoform 5 of Myosin-XVIIIa;Uncharacterized pro	E9QAX2;Q9JMH9-6;Q9JMH9;Q9JMH9-3;B2RRE2;E9Q0J6;Q9JMH9-1;Q9JMH9-4;Q9JMH9-2;Q5QD55;Q5QD56;Q9JMH9-7;Q9JMH9-5;E9Q405;E9QA74;Q5QD54;Q6PER1	4	6	0	0	5	0	P23H only
Putative uncharacterized protein Gm5451;60S ribosomal protein L9;MCG10266, isoform CRA_a;Putative uncharacterized protein;Ribosomal protein L9;Putative uncharacterized protein Rpl9	Gm5451;Rpl9;mCG_10266	Uncharacterized protein;60S ribosomal protein L9;22 kDa protein;60S ribosomal protein L9-like;Uncharacterized protein;Uncharacterized protein	D3YYQ0;P51410;Q5EBQ6;Q5M9J5;D3Z629;D3YZT0	3	6	0	0	4.5	0	P23H only
Ewing sarcoma breakpoint region 1;RNA-binding protein EWS;Putative uncharacterized protein	Ewsr1;RP23-338J18.1-009;Ews;Ewsh;RP23-338J18.1-007;RP23-338J18.1-004	Uncharacterized protein;RNA-binding protein EWS;Uncharacterized protein;Uncharacterized protein	Q5SUS9;Q61545;Q3UI30;Q6NVA3;Q9CRS5;Q5SUT0;Q3UGI7;Q5SUS8	5	4	0	0	4.5	0	P23H only
40S ribosomal protein S7;Putative uncharacterized protein;Ribosomal protein S7;Ribosomal protein S7 transcript variant A	Rps7;Rps7A	40S ribosomal protein S7;Uncharacterized protein (Fragment)	P62082;Q4FZE6;F6SVV1	5	3	0	0	4	0	P23H only
Myelin expression factor 2;Putative uncharacterized protein;Myelin basic protein expression factor 2, repressor	Kiaa1341;Mef2;Myef2;RP24-221D3.2-005;RP24-221D3.2-003;ENSMUSG00000049230;Gm9833;RP24-221D3.2-004	Isoform 1 of Myelin expression factor 2;Isoform 2 of Myelin expression factor 2;Uncharacterized protein;myelin expression factor 2 isoform 3;Protein;Isoform 4 of Myelin expression factor 2	Q8C854-4;Q8C854;Q8C854-3;A7UQY4;Q8C854-1;A2ATP6;A2ATP5;Q8C854-2;A2AVF3;F6XJA1	4	4	0	0	4	0	P23H only
60S ribosomal protein L22;Heparin-binding protein HBp15;MCG12304;MCG130059;Putative uncharacterized protein;Ribosomal protein L22	Rpl22;mCG_12304;mCG_130059;RP23-421E12.9-001	60S ribosomal protein L22;60S ribosomal protein L22-like;60S ribosomal protein L22-like	P67984;Q4VAG4	4	4	0	0	4	0	P23H only
Putative uncharacterized protein Gm5121;40S ribosomal protein S8;Ribosomal protein S8	Gm5121;Rps8;mCG_14435;RP23-59L24.9-001;mCG_7626;OTTMUSG00000000623;RP23-169M24.1-001	40S ribosomal protein S8-like;40S ribosomal protein S8;40S ribosomal protein S8;24 kDa protein;40S ribosomal protein S8-like;40S ribosomal protein S8-like, partial;40S ribosomal protein S8;40S ribosomal protein S8-like;40S ribosomal protein S8-like	D3YW44;P62242;Q3UA25;Q3UJU6;Q497E9;Q5M9L9;Q9CQW4;Q9CRJ5;Q5SZV3	4	4	0	0	4	0	P23H only
40S ribosomal protein S18;Ke-3;Putative uncharacterized protein;MCG23000, isoform CRA_b;Ribosomal protein S18;MCG116671;Ribosomal protein S18 (Rps18) pseudogene	Rps18;mCG_23000;mCG_116671;OTTMUSG00000000655;RP23-371K8.1-001	Uncharacterized protein;40S ribosomal protein S18;Ribosomal protein S18 (Rps18) pseudogene;40S ribosomal protein S18-like;12 kDa protein;40S ribosomal protein S18-like;40S ribosomal protein S18-like	F5H8M6;P62270;Q3TW65;Q561N5;Q5SVZ5;F6YVP7	3	5	0	0	4	0	P23H only
40S ribosomal protein S10;Putative uncharacterized protein;MCG21688;Ribosomal protein S10	Rps10;mCG_21688;RP24-535O17.1-001;RP24-535O17.1-002	40S ribosomal protein S10;Uncharacterized protein	P63325;Q3U9P0;Q5M9K7;Q3UW83	3	4	0	0	3.5	0	P23H only
A18 hnRNP;Cold-inducible RNA-binding protein;Glycine-rich RNA-binding protein CIRP;Putative uncharacterized protein Cirbp	Cirbp;Cirp	Cold-inducible RNA-binding protein;18 kDa protein;Uncharacterized protein	P60824;D3YU80	3	4	0	0	3.5	0	P23H only
Serine/threonine-protein phosphatase PP1-alpha catalytic subunit;Putative uncharacterized protein;Serine/threonine-protein phosphatase	Ppp1a;Ppp1ca	Serine/threonine-protein phosphatase PP1-alpha catalytic subunit;Serine/threonine-protein phosphatase (Fragment)	P62137;Q3U8W0;Q3TYF5	2	5	0	0	3.5	0	P23H only
B-cell receptor-associated protein 32;Prohibitin;Putative uncharacterized protein	Phb;RP23-17C2.2-002	Prohibitin;Uncharacterized protein;Putative uncharacterized protein (Fragment)	P67778;Q5SQG5;Q3TV00	2	5	0	0	3.5	0	P23H only
EF hand domain containing 2;Efhd2 protein;Putative uncharacterized protein;EF-hand domain-containing protein D2;Swiprosin-1	Efhd2;RP23-423G13.3-001;Sws1	Uncharacterized protein;EF-hand domain-containing protein D2	Q8C845;Q9D8Y0	2	4	0	0	3	0	P23H only
Protein phosphatase 1C catalytic subunit;Serine/threonine-protein phosphatase PP1-gamma catalytic subunit;Serine/threonine-protein phosphatase	Ppp1cc;mCG_126872;mCG_129661	Isoform Gamma-2 of Serine/threonine-protein phosphatase PP1-gamma catalytic subunit;Isoform Gamma-1 of Serine/threonine-protein phosphatase PP1-gamma catalytic subunit	P63087-2;P63087;Q3U7K1;P63087-1;Q6ZWM8	2	4	0	0	3	0	P23H only
Tight junction protein 1;Tight junction protein ZO-1;Zona occludens protein 1;Zonula occludens protein 1;Tjp1 protein	Tjp1;Zo1	Tight junction protein ZO-1;tight junction protein ZO-1 isoform 2	P39447;B9EHJ3;Q91YW2	3	3	0	0	3	0	P23H only
Paraspeckle component 1;Paraspeckle protein 1	Psp1;Pspc1	Isoform 1 of Paraspeckle component 1;Isoform 2 of Paraspeckle component 1	Q8R326-1;Q8R326;Q8R326-2	3	3	0	0	3	0	P23H only
Adenine nucleotide translocator 1;ADP,ATP carrier protein 1;ADP,ATP carrier protein, heart/skeletal muscle isoform T1;ADP/ATP translocase 1;mANC1;Solute carrier family 25 member 4;Putative uncharacterized protein	Anc1;Ant1;Slc25a4	ADP/ATP translocase 1	P48962;Q8BVI9	3	2	0	0	2.5	0	P23H only
Purine-rich element-binding protein B;Transcriptional activator protein Pur-beta;Vascular actin single-stranded DNA-binding factor 2 p44 component;Putative uncharacterized protein	Purb	Transcriptional activator protein Pur-beta	O35295;Q3UTJ8;Q8BQK8	2	3	0	0	2.5	0	P23H only
AU-rich element RNA-binding protein 1;Heterogeneous nuclear ribonucleoprotein D0;Putative uncharacterized protein	Auf1;Hnrnpd;Hnrpd	Isoform 1 of Heterogeneous nuclear ribonucleoprotein D0;Isoform 2 of Heterogeneous nuclear ribonucleoprotein D0;Isoform 3 of Heterogeneous nuclear ribonucleoprotein D0;Isoform 4 of Heterogeneous nuclear ribonucleoprotein D0;Uncharacterized protein;Uncharac	Q60668-1;Q60668;Q60668-2;Q60668-3;Q3UXC8;Q60668-4;F6ZV59;F6SHF3;E9Q5B6	2	3	0	0	2.5	0	P23H only
60S acidic ribosomal protein P0;60S ribosomal protein L10E;MCG17387, isoform CRA_a;Ribosomal protein, large, P0;Putative uncharacterized protein;Putative uncharacterized protein Rplp0	Arbp;Rplp0;mCG_17387	Uncharacterized protein;60S acidic ribosomal protein P0;Uncharacterized protein	E9Q070;P14869;Q5FWB6;Q5M8R8;D3YVM5	1	4	0	0	2.5	0	P23H only
B-cell receptor-associated protein BAP37;Prohibitin-2;Repressor of estrogen receptor activity;Prohibitin 2;Putative uncharacterized protein	Bap;Bcap37;Phb2;Rea	Prohibitin-2;Uncharacterized protein	O35129;Q3V235;F6QPR1	2	3	0	0	2.5	0	P23H only
DEAD (Asp-Glu-Ala-Asp) box polypeptide 17, isoform CRA_a;Putative uncharacterized protein;DEAD box protein 17;Probable ATP-dependent RNA helicase DDX17	Ddx17;mCG_13126	probable ATP-dependent RNA helicase DDX17 isoform 1;Isoform 1 of Probable ATP-dependent RNA helicase DDX17;Isoform 2 of Probable ATP-dependent RNA helicase DDX17	Q3U741;Q501J6-1;Q501J6;Q3TU25;Q501J6-2	2	3	0	0	2.5	0	P23H only
Histone H1;Histone H1(0);Histone H1.0;MyD196;Putative uncharacterized protein	H1f0;H1fv	Histone H1.0;Putative uncharacterized protein	P10922;Q3U4Y0;Q8C1Y3	1	4	0	0	2.5	0	P23H only
PAI1 RNA-binding protein 1;Plasminogen activator inhibitor 1 RNA-binding protein;SERPINE1 mRNA-binding protein 1;Putative uncharacterized protein	Pairbp1;Serbp1	Isoform 1 of Plasminogen activator inhibitor 1 RNA-binding protein;plasminogen activator inhibitor 1 RNA-binding protein isoform 2;Isoform 2 of Plasminogen activator inhibitor 1 RNA-binding protein;Isoform 3 of Plasminogen activator inhibitor 1 RNA-binding	Q9CY58-1;Q9CY58;Q3UMP4;Q3V274;Q9CY58-2;Q3UJK2;Q9CY58-3;Q3UEI6;Q9CY58-4	2	3	0	0	2.5	0	P23H only
Leucine-rich repeat flightless-interacting protein 2;Putative uncharacterized protein	Lrrfip2	leucine-rich repeat flightless-interacting protein 2 isoform 1;leucine-rich repeat flightless-interacting protein 2 isoform 2;Isoform 1 of Leucine-rich repeat flightless-interacting protein 2;Uncharacterized protein (Fragment)	Q91WK0-2;Q91WK0;E9QN52;Q91WK0-1;F6SL65;Q8C062	1	4	0	0	2.5	0	P23H only
Cell growth-regulating nucleolar protein;Protein expressed in male leptotene and zygotene spermatocytes 264	Lyar	Cell growth-regulating nucleolar protein	Q08288	2	2	0	0	2	0	P23H only
Purine-rich single-stranded DNA-binding protein alpha;Transcriptional activator protein Pur-alpha;Putative uncharacterized protein	Pura	Transcriptional activator protein Pur-alpha	P42669;Q8C6E9	2	2	0	0	2	0	P23H only
Putative uncharacterized protein;Heterogeneous nuclear ribonucleoprotein R;Hnrpr protein;Glycine- and tyrosine-rich RNA-binding protein;Heterogeneous nuclear ribonucleoprotein Q;NS1-associated protein 1;pp68;Synaptotagmin-binding, cytoplasmic RNA-interacting protein	Hnrnpr;Hnrpr;RP24-315O23.1-001;RP24-315O23.1-006;Hnrpq;Nsap1;Nsap1l;Syncrip	Putative uncharacterized protein;Putative uncharacterized protein (Fragment);Uncharacterized protein;Isoform 1 of Heterogeneous nuclear ribonucleoprotein Q;66 kDa protein;Isoform 2 of Heterogeneous nuclear ribonucleoprotein Q;63 kDa protein;59 kDa protein;	Q3U8W9;Q3UKV5;Q3UMT8;Q3UZI0;Q8BL32;Q8VHM5;Q99KG1;Q9CT37;A2AW41;Q7TMK9-1;Q7TMK9;Q3TRV3;Q7TMK9-2	1	3	0	0	2	0	P23H only
ATP-dependent DNA helicase VIII;GAP SH3 domain-binding protein 1;HDH-VIII;Ras GTPase-activating protein-binding protein 1;MKIAA4115 protein;MCG11503;Ras-GTPase-activating protein SH3-domain binding protein 1;Putative uncharacterized protein	G3bp;G3bp1;mKIAA4115;mCG_11503;RP23-336J1.4-001	Ras GTPase-activating protein-binding protein 1;Uncharacterized protein	P97855;Q571F9;Q5NCU1;Q3UR88	2	2	0	0	2	0	P23H only
H1 VAR.1;H1c;Histone H1.2;Putative uncharacterized protein;Histone 1, H1c;Histone cluster 1, H1c;MCG17001	H1f2;Hist1h1c;mCG_17001;RP23-480B19.5-001	Histone H1.2	P15864;Q3UXH2;Q5SZA3	2	2	0	0	2	0	P23H only
Lamin-B1;Putative uncharacterized protein	Lmnb1	Lamin-B1	P14733;Q8C553	2	2	0	0	2	0	P23H only
L-lactate dehydrogenase;LDH muscle subunit;L-lactate dehydrogenase A chain;Putative uncharacterized protein;Putative uncharacterized protein Ldha;Ldha protein	Ldh1;Ldha;Ldh-1;mCG_19938	L-lactate dehydrogenase A chain isoform 2;L-lactate dehydrogenase A chain;L-lactate dehydrogenase;L-lactate dehydrogenase	Q3TCI7;Q3THB4;Q3TI99;P06151;Q3UDU4;Q3UIC3;Q564E2;Q99K20;D3YZQ9;D3Z736;Q6NXW3	1	3	0	0	2	0	P23H only
Lamina-associated polypeptide 2, isoforms beta/delta/epsilon/gamma;Thymopoietin isoforms beta/delta/epsilon/gamma;Putative uncharacterized protein;Lamina-associated polypeptide 2, isoforms alpha/zeta;Thymopoietin isoforms alpha/zeta	Lap2;Tmpo	Isoform Beta of Lamina-associated polypeptide 2, isoforms beta/delta/epsilon/gamma;Isoform Epsilon of Lamina-associated polypeptide 2, isoforms beta/delta/epsilon/gamma;Isoform Delta of Lamina-associated polypeptide 2, isoforms beta/delta/epsilon/gamma;Iso	Q61029-1;Q61029;Q3U7B3;Q3U955;Q3UR33;Q61029-3;Q3TNH0;Q61029-2;Q61029-4;Q61033-1;Q61033;Q61033-2	1	3	0	0	2	0	P23H only
40S ribosomal protein S26;MCG18667;MCG9347;Putative uncharacterized protein;Ribosomal protein S26	Rps26;mCG_18667;mCG_9347	40S ribosomal protein S26;40S ribosomal protein S26-like	P62855;Q497N1	2	2	0	0	2	0	P23H only
Neuronal tropomodulin;Tropomodulin-2	Tmod2	Isoform 1 of Tropomodulin-2	Q9JKK7-1;Q9JKK7	2	2	0	0	2	0	P23H only
Enhancer of rudimentary homolog;Enhancer of rudimentary homolog (Drosophila);Erh protein;MCG7617, isoform CRA_d;Putative uncharacterized protein	Erh;mCG_7617	14 kDa protein;Enhancer of rudimentary homolog;enhancer of rudimentary homolog	P84089;Q4FZH7	2	2	0	0	2	0	P23H only
Putative uncharacterized protein;Capping protein (Actin filament) muscle Z-line, alpha 1;CapZ alpha-1;F-actin-capping protein subunit alpha-1	Capza1;mCG_9780;Cappa1	Uncharacterized protein;F-actin-capping protein subunit alpha-1;F-actin-capping protein subunit alpha-1;f-actin-capping protein subunit alpha-1-like	E9PWZ5;Q3UJV2;Q3TLJ0;Q3UAS2;Q5RKN9;P47753	2	2	0	0	2	0	P23H only
60S ribosomal protein L12;Putative uncharacterized protein;MCG18564, isoform CRA_a;MCG20026;Ribosomal protein L12;Rpl12 protein;MCG49189;Putative uncharacterized protein Gm4957	Rpl12;mCG_18564;mCG_20026;RP23-365F1.2-001;Gm4957;mCG_49189	60S ribosomal protein L12;60S ribosomal protein L12-like;Rpl12 protein (Fragment);60S ribosomal protein L12-like isoform 1;Uncharacterized protein	P35979;Q3TIQ2;Q5BLK0;Q8C2K0;Q6DI58;D3YX33	0	4	0	0	2	0	P23H only
